# Supplementary material for: The C-terminus of the prototypical M2 muscarinic receptor localizes to the mitochondria and regulates cell respiration under stress conditions
Source: PLoS Biol. 2024 Apr 29;22(4):e3002582. doi: 10.1371/journal.pbio.3002582 (PMC11093360; doi:10.1371/journal.pbio.3002582)
Supplement: S1 Table — Number of [3H]NMS binding sites for the indicated mutants. Untransfected COS-7 cells did not show any [3H]NMS specific binding. N.B. = no specific [3H]NMS binding. (XLSX) [file pbio.3002582.s011.xlsx]

## Sheet: Table S1
Receptor	Bmax (fmol/mg)	Receptor	Bmax (fmol/mg)
M2stop228	45.3 ± 2.4	M2stop228/stop368	N.B.
M2stop196	N.B.	M2stop228/stop368 + M2tail(281-466)	370± 20
M2stop400	N.B.	M2stop228/stop400	N.B.
M2stop196+ M2trunk(1-283)	47 ± 3	M2stop228/stop400+ M2tail(281-466)	380 ± 20
M2stop400+ M2tail(281-466)	400 ± 30	M2stop196/stop400+ M2trunk(1-283)	N.B.
M2stop196/stop400	N.B.	M2stop196/stop400+ M2tail(281-466)	N.B.
M2stop228/stop248	49 ± 5	M2stop228/fr.sh.	47 ± 3
M2stop228/stop296	38 ± 3	M2stop228/Hairpin	37 ± 2
