# Supplementary material for: The C-terminus of the prototypical M2 muscarinic receptor localizes to the mitochondria and regulates cell respiration under stress conditions
Source: PLoS Biol. 2024 Apr 29;22(4):e3002582. doi: 10.1371/journal.pbio.3002582 (PMC11093360; doi:10.1371/journal.pbio.3002582)
Supplement: S2 Table — Binding characteristics and stimulation of phosphatidylinositol accumulation by M3, M3stop273 and the co-transfected M3trunk(1–272) and M3tail(M-388-586). Untransfected COS-7 cells did not show any [3H]NMS specific binding. N.B. = no specific [3H]NMS binding. (XLSX) [file pbio.3002582.s012.xlsx]

## Sheet: Table S2
Binding data				Phosphatidylinositol accumulation assay
Receptor	Bmax (fmol/mg)	[3H]NMS KD (pM)	Carbachol IC50 (µM)	Carbachol EC50 (µM)	Maximum increase in IP1 level above baseline (%)
M3	1120 ± 71	29 ± 2	59 ± 4	4.2 ± 0.5	183 ± 15
M3trunk(1-272) + M3tail(388-589)	114 ± 17	23 ± 2	48 ± 5	1.4 ± 0.1	126 ± 12
M3stop 273	52.3 ± 0.5	31.3 ± 2.8	56 ± 2	1.1 ± 0.1	89 ± 13
