# Supplementary material for: The C-terminus of the prototypical M2 muscarinic receptor localizes to the mitochondria and regulates cell respiration under stress conditions
Source: PLoS Biol. 2024 Apr 29;22(4):e3002582. doi: 10.1371/journal.pbio.3002582 (PMC11093360; doi:10.1371/journal.pbio.3002582)
Supplement: S3 Table — Number of [3H]NMS binding sites in COS-7 cells transiently transfected with the indicated M3 receptor mutants with single and double stop codons. (XLSX) [file pbio.3002582.s013.xlsx]

## Sheet: Table S3
Receptor	Bmax (fmol/mg)	Receptor	Bmax (fmol/mg)
M3stop273	54 ± 1	M3stop273/stop503	N.B.
M3stop240	N.B.	M3stop273/stop503 + M3tail(388-589)	120± 15
M3stop503	N.B.	M3stop240/stop503+ M3trunk(1-272)	N.B.
M3stop240+ M3trunk(1-272)	44 ± 3	M3stop240/stop503+ M3tail(388-589)	N.B.
M3stop503+ M3tail(388-589)	135 ± 12	M3stop273/fr.sh.	120 ± 4
M3stop240/stop503	N.B.	M3stop273/Hairpin	30 ± 2
