# Supplementary material for: The C-terminus of the prototypical M2 muscarinic receptor localizes to the mitochondria and regulates cell respiration under stress conditions
Source: PLoS Biol. 2024 Apr 29;22(4):e3002582. doi: 10.1371/journal.pbio.3002582 (PMC11093360; doi:10.1371/journal.pbio.3002582)
Supplement: S1 Data — (ZIP) [file pbio.3002582.s014.zip]

Archive with 76 entries (62 files):
- Figure S7/
- __MACOSX/._Figure S7
- Figure S7/.DS_Store
- __MACOSX/Figure S7/._.DS_Store
- Figure S7/Figure S7.csv
- __MACOSX/Figure S7/._Figure S7.csv
- Figure S5/
- __MACOSX/._Figure S5
- Figure S5/Figure S5B.xlsx
- __MACOSX/Figure S5/._Figure S5B.xlsx
- Supp. Table 1/
- __MACOSX/._Supp. Table 1
- Supp. Table 1/Supp. Table 1.xlsx
- __MACOSX/Supp. Table 1/._Supp. Table 1.xlsx
- Supp. Table 3/
- __MACOSX/._Supp. Table 3
- Supp. Table 3/Supp. Table 3.xlsx
- __MACOSX/Supp. Table 3/._Supp. Table 3.xlsx
- Supp. Table 2/
- __MACOSX/._Supp. Table 2
- Supp. Table 2/Supp. Table 2.xlsx
- __MACOSX/Supp. Table 2/._Supp. Table 2.xlsx
- Figure S2/
- __MACOSX/._Figure S2
- Figure S2/.DS_Store
- __MACOSX/Figure S2/._.DS_Store
- Figure S2/~$Figure S1A.xlsx
- __MACOSX/Figure S2/._~$Figure S1A.xlsx
- Figure S2/Figure S2A.xlsx
- __MACOSX/Figure S2/._Figure S2A.xlsx
- Figure 4/
- __MACOSX/._Figure 4
- Figure 4/.DS_Store
- __MACOSX/Figure 4/._.DS_Store
- Figure 4/Figure 4B.xlsx
- __MACOSX/Figure 4/._Figure 4B.xlsx
- Figure 2/
- __MACOSX/._Figure 2
- Figure 2/.DS_Store
- __MACOSX/Figure 2/._.DS_Store
- Figure 2/Figure 2.xlsx
- __MACOSX/Figure 2/._Figure 2.xlsx
- Table 1/
- __MACOSX/._Table 1
- Table 1/Table 1.xlsx
- __MACOSX/Table 1/._Table 1.xlsx
- Figure 5/
- __MACOSX/._Figure 5
- Figure 5/Figure 5.xlsx
- __MACOSX/Figure 5/._Figure 5.xlsx
- Figure 5/.DS_Store
- __MACOSX/Figure 5/._.DS_Store
- Figure S6/
- __MACOSX/._Figure S6
- Figure S6/.DS_Store
- __MACOSX/Figure S6/._.DS_Store
- Figure S6/Figure S6.xlsx
- __MACOSX/Figure S6/._Figure S6.xlsx
- Figure 7/
- __MACOSX/._Figure 7
- Figure 7/.DS_Store
- __MACOSX/Figure 7/._.DS_Store
- Figure 7/Figure 7.xlsx
- __MACOSX/Figure 7/._Figure 7.xlsx
- Figure 6/
- __MACOSX/._Figure 6
- Figure 6/.DS_Store
- __MACOSX/Figure 6/._.DS_Store
- Figure 6/Figure 6.xlsx
- __MACOSX/Figure 6/._Figure 6.xlsx
- Figure S10/
- __MACOSX/._Figure S10
- Figure S10/.DS_Store
- __MACOSX/Figure S10/._.DS_Store
- Figure S10/Figure S10.xlsx
- __MACOSX/Figure S10/._Figure S10.xlsx
