# Supplementary material for: The C-terminus of the prototypical M2 muscarinic receptor localizes to the mitochondria and regulates cell respiration under stress conditions
Source: PLoS Biol. 2024 Apr 29;22(4):e3002582. doi: 10.1371/journal.pbio.3002582 (PMC11093360; doi:10.1371/journal.pbio.3002582)
Supplement: S1 Data — (ZIP) [file pbio.3002582.s014.zip › Figure S7/Figure S7.csv]

M2stop228		untransfected control
Positive Mitochondria per cell	n. gold particles for mitochondria	Positive Mitochondria per cell	n. gold particles for mitochondria				Number of sections	Number of mitochondria	number of gold particles	number of positive mitochondria per cell	mean number of particles per mitochondria
2	10	0	0			M2stop228	19	40	236	2.1	5.9
	5					control	5	12	1	0	0
2	8	0	0
	6
3	6	0	0
	6
	10
2	6	0	0
	9
1	7	0	0
2	5
	3
3	4
	9
	5
2	6
	5
2	9
	5
2	7
	5
1	4
1	6
3	3
	4
	8
2	7
	4
3	8
	2
	5
2	5
	1
3	8
	7
	2
1	6
3	9
	6
	5
