# Supplementary material for: The C-terminus of the prototypical M2 muscarinic receptor localizes to the mitochondria and regulates cell respiration under stress conditions
Source: PLoS Biol. 2024 Apr 29;22(4):e3002582. doi: 10.1371/journal.pbio.3002582 (PMC11093360; doi:10.1371/journal.pbio.3002582)
Supplement: S1 Data — (ZIP) [file pbio.3002582.s014.zip › Figure S5/Figure S5B.xlsx]

## Sheet: Suppl. Figure 5B
Suppl. Figure 5B
Construct	Percentage of EGFP/Sirius
	Experiment 1		Experiment 2		Experiment 3		Final value
	%	S.D.	%	S.D.	%	S.D.	%	S.D.
Sirius-M2i3(417n)-GFP	100	13.3	100	23.2	100	19.9	100	18.8
Sirius-M3i3(558n)-GFP	73.5	27.4	78.2	36.1	97.6	46.0	83.1	36.5
