# Supplementary material for: The C-terminus of the prototypical M2 muscarinic receptor localizes to the mitochondria and regulates cell respiration under stress conditions
Source: PLoS Biol. 2024 Apr 29;22(4):e3002582. doi: 10.1371/journal.pbio.3002582 (PMC11093360; doi:10.1371/journal.pbio.3002582)
Supplement: S1 Data — (ZIP) [file pbio.3002582.s014.zip › Supp. Table 1/Supp. Table 1.xlsx]

## Sheet: Suppl. Table 1 (Bmax)
Suppl. Table 1 (Bmax)			Bmax was calculated by a single saturating concentration of [3H]NMS (400 pM) in order to compare in the same experiment all the constructs.
Bmax (fmol/mg protein – mean ± standard deviation)
M2stop228 = 45,3 ± 2.4 fmol/mg protein					M2stop196 + M2trunk(1-283) = 47 ± 3 fmol/mg protein					M2stop400 + M2tail(281-466) = 400 ± 30 fmol/mg protein					M2stop228/stop248= 49 ± 5 fmol/mg protein					M2stop228/stop296= 38 ± 3 fmol/mg protein					M2stop228/stop368 + M2tail(281-466) = 370 ± 20 fmol/mg protein					M2stop228/stop400 + M2tail(281-466) = 380 ± 20 fmol/mg protein					M2stop228/fr.sh. = 47 ± 3 fmol/mg protein					M2stop228/Hairpin = 37 ± 2 fmol/mg protein
Experiment	Specific binding (dpm)	Protein (mg for sample)	fmol/mg protein		Experiment	Specific binding (dpm)	Protein (mg for sample)	fmol/mg protein		Experiment	Specific binding (dpm)	Protein (mg for sample)	fmol/mg protein		Experiment	Specific binding (dpm)	Protein (mg for sample)	fmol/mg protein		Experiment	Specific binding (dpm)	Protein (mg for sample)	fmol/mg protein		Experiment	Specific binding (dpm)	Protein (mg for sample)	fmol/mg protein		Experiment	Specific binding (dpm)	Protein (mg for sample)	fmol/mg protein		Experiment	Specific binding (dpm)	Protein (mg for sample)	fmol/mg protein		Experiment	Specific binding (dpm)	Protein (mg for sample)	fmol/mg protein
1	264 (251 – 268 - 273)	29	45		1	300 (325 - 366 - 209)	35	49		1	497 (512 - 502 - 478)	7.3	389		1	320 (274 - 310 - 377)	32	57		1	214 (223 - 214 - 206)	34	36		1	1464 (1402 - 1479 - 1512)	21	398		1	525 (412 - 435 - 727)	8.3	361		1	333 (420 - 265 - 315)	38	50		1	282 (264 - 311 - 270)	46	35
2	235 (250 - 212 - 244)	27	43		2	218 (217 - 225 - 213)	29	43		2	845 (612 - 835 - 1088)	13	371		2	197 (199 - 200 - 192)	25	45		2	233 (265 - 202 - 233)	38	35		2	941 (945 - 934 - 945)	15	358		2	782 (792 - 745 - 808)	12	372		2	362 (366 - /// - 362)	43	48		2	313 (300 - 298 - 342)	51	35
3	262 (241 - 250 - 295)	27	48		3	236 (212 - 225 - 270)	27	50		3	1081 (1025 - 1021 - 1196)	14	441		3	338 (332 - 321 - 361)	42	46		3	324 (340 - 313 - 320)	44	42		3	618 (632 - 617 - 604)	10	353		3	643 (680 - 556 - 693)	9	308		3	309 (329 - 348 - 249)	41	43		3	336 (382 - 370 - 257)	48	40
