# Supplementary material for: The C-terminus of the prototypical M2 muscarinic receptor localizes to the mitochondria and regulates cell respiration under stress conditions
Source: PLoS Biol. 2024 Apr 29;22(4):e3002582. doi: 10.1371/journal.pbio.3002582 (PMC11093360; doi:10.1371/journal.pbio.3002582)
Supplement: S1 Data — (ZIP) [file pbio.3002582.s014.zip › Supp. Table 3/Supp. Table 3.xlsx]

## Sheet: Suppl. Table 3 (Bmax)
Suppl. Table 3 (Bmax)			Bmax was calculated by a single saturating concentration of [3H]NMS (400 pM) in order to compare in the same experiment all the constructs.
Bmax (fmol/mg protein – mean ± standard deviation)
M3stop273 = 54 ± 1 fmol/mg protein					M3stop240 + M3trunk(1-272) = 44 ± 3 fmol/mg protein					M3stop503 + M3tail(388-589) = 135 ± 12 fmol/mg protein					M3stop273/stop503 + M3tail(388-589) = 120 ± 15 fmol/mg protein					M3stop273/fr.sh. = 120 ± 4 fmol/mg protein					M3stop273/Hairpin = 30 ± 2 fmol/mg protein
Experiment	Specific binding (dpm)	Protein (mg for sample)	fmol/mg protein		Experiment	Specific binding (dpm)	Protein (mg for sample)	fmol/mg protein		Experiment	Specific binding (dpm)	Protein (mg for sample)	fmol/mg protein		Experiment	Specific binding (dpm)	Protein (mg for sample)	fmol/mg protein		Experiment	Specific binding (dpm)	Protein (mg for sample)	fmol/mg protein		Experiment	Specific binding (dpm)	Protein (mg for sample)	fmol/mg protein
1	359 (350 - 325 - 403)	38	54		1	239 (245 - 240 - 231)	29	47		1	1009 (1080 1003 945)	43	134		1	462 (512 - 501 - 374)	24	110		1	853 (890 - 880 - 790)	42	116		1	308 (314 - 282 - 329)	55	32
2	511 (481 - 527 - 526)	55	53		2	324 (368 - 249 - 354)	42	44		2	678 (573 - 811 - 649)	32	121		2	554 (544 - 577 - 542)	29	109		2	723 (666 - 764 - 739)	35	118		2	274 (314 - 271 - 238)	58	27
3	461 (482 - 512 - 390)	47	56		3	371 (368 - 371 - 373)	53	40		3	788 (789 - 786 - 788)	30	150		3	647 (535 - 658 - 748)	26	142		3	526 (531 - 422 - 624)	24	125		3	326 (298 - 297 - 383)	60	31
