# Supplementary material for: The C-terminus of the prototypical M2 muscarinic receptor localizes to the mitochondria and regulates cell respiration under stress conditions
Source: PLoS Biol. 2024 Apr 29;22(4):e3002582. doi: 10.1371/journal.pbio.3002582 (PMC11093360; doi:10.1371/journal.pbio.3002582)
Supplement: S1 Data — (ZIP) [file pbio.3002582.s014.zip › Supp. Table 2/Supp. Table 2.xlsx]

## Sheet: Suppl. Table 2 (3H-NMS)
Suppl. Table 2 (Kd)			The first [3H]-NMS aliquot was made up to 4 nM and added to the samples in order to have a final concentration of 400 pM. The other aliquots were prepared by sequential dilution. Data were fitted to Y = (Bmax *x)/(Kd + x)
M3								M3-trunk(1-272)/M3tail(388-589)										M3-stop
Kd = 29 ± 2 pM (Single experiment)								Kd = 23 ± 2 pM (Single experiment)										Kd = 31.3 ± 2.8 pM (Mean of two experiments)
								This cotransfection was broadely studied in the past by Maggio et al., FEBS Letters 319 (1993) 1873-3468)
Experiment 1:		Kd = 28.98 ± 2.48 pM						Experiment 1:		Kd = 22.62 ± 2.30 pM								Experiment 1:		Kd = 30.50 ± 3.64 pM
		Bmax = 794.74 ± 18.05 dpm (Proteins per sample = 3.7 mg)								Bmax = 318.33 ± 7.91 dpm (Proteins per sample = 17.4 mg)										Bmax = 281.58 ± 9.04 dpm (Proteins per sample = 36.1 mg)
[3H]-NMS pM		dpm						[3H]-NMS pM		dpm								[3H]-NMS pM		dpm
400		745						400		310								400		266
200		689						200		277								200		246
100		628						100		261								100		201
50		490						50		211								50		185
25		350						25		177								25		125
12.5		267						12.5		111								12.5		83
																		Experiment 2:		Kd = 32.12 ± 1.87 pM
																				Bmax = 361.24 ± 5.76 dpm (Proteins per sample = 37.7 mg)
																		Tot
																		[3H]-NMS pM		dpm
																		400		332
																		200		314
																		100		276
																		50		218
																		25		151
																		12.5		109

## Sheet: Suppl. Table 2 (Carbachol)
Suppl. Table 2 (Carbachol)			The [3H]-NMS aliquot was made up to 2 nM and added to the samples in order to have a final concentration of 200 pM. Data were fitted to Y = Bmax-(Bmax *x)/(Kd + x) to calculate the IC50 and to Y = Bmax-(Bmax *x^n)/(Kd + x^n) to calculate the Hill coefficent (n). Total binding was not computed in the curve.
M3							M3-trunk(1-272)+M3tail(388-589)								M3-stop
Carbachol IC50 = 59 ± 4 mM (One experiment)							Carbachol IC50 = 48 ± 5 mM (Single experiment)								Carbachol IC50 = 56 ± 2 mM (Mean of two experiments)
							This cotransfection was broadely studied in the past by Maggio et al., FEBS Letters 319 (1993) 1873-3468)
Experiment 1:		IC50 = 59.06 ± 3.99 mM	Hill coefficient = 0.95 ± 0.06				Experiment 1:		IC50 = 47.7 ± 5.18 mM	Hill coefficient = 0.95 ± 0.10					Experiment 1:		IC50 = 55.6 ± 2.43 mM	Hill coefficient = 0.95 ± 0.03
Carbachol (mM)		dpm					Carbachol (mM)		dpm						Carbachol (mM)		dpm
Total binding		1321					Total binding		703						Total binding		312
0.0508		1350					0.0508		661						0.0508		324
0.1524		1331					0.1524		625						0.1524		325
0.4572		1363					0.4572		661						0.4572		318
1372		1284					1372		667						1372		312
4115		1193					4115		616						4115		298
12346		1133					12346		540						12346		253
37.07		817					37.07		333						37.07		197
111.11		444					111.11		211						111.11		108
333.33		230					333.33		106						333.33		50
1000		93					1000		52						1000		13
Unspecific		25 (Already subtracted to the upper values)					Unspecific		82 (Already subtracted to the upper values)						Unspecific		57 (Already subtracted to the upper values)
															Experiment 2:		IC50 = 56.8 ± 2.40 mM	Hill coefficient = 0.99 ± 0.04
															Carbachol (mM)		dpm
															Total binding		352
															0.0508		362
															0.1524		366
															0.4572		357
															1372		361
															4115		330
															12346		304
															37.07		215
															111.11		127
															333.33		51
															1000		21
															Unspecific		52 (Already subtracted to the upper values)

## Sheet: Suppl. Table 2 (PI assay)
Suppl. Table 2 Phosphatidylinositol assay
M3									M3-trunk(1-272)+M3-tail(388-589)									M3-stop
Carbachol EC50 = 4.2 ± 0.5 mM (One experiment)									Carbachol EC50 = 1.4 ± 0.1 mM (One experiment)									Carbachol EC50 = 1.1 ± 0.1 mM (Mean of two experiments)
									This cotrasfection was broadly studied in the past by Maggio et al., FEBS Letters 319 (1993) 1873-3468)
Experiment 1:		EC50 = 4.16 ± 0.54 mM	Maximum increase in % over basal = 203.7 ± 4.42						Experiment 1:		EC50 = 1.40 ± 0.14 mM	Maximum increase in % over basal = 143.4 ± 2.31						Experiment 1:		EC50 = 1.107 ± 0.128 mM	Maximum increase in % over basal = 98.8 ± 1.80
Carbachol (mM)		% increase over basal							Carbachol (mM)		% increase over basal							Carbachol (mM)		% increase over basal
0.001		5							0.001		3							0.001		1
0.01		3							0.01		2							0.01		0
0.1		9							0.1		10							0.1		7
1		47							1		60							1		49
10		137							10		124							10		84
100		200							100		147							100		99
1000		202							1000		139							1000		101
																		Experiment 2:		EC50 = 1.169 ± 0.083 mM	Maximum increase in % over basal = 84.35 ± 0.95
																		Carbachol (mM)		% increase over basal
																		0.001		2
																		0.01		2
																		0.1		7
																		1		39
																		10		75
																		100		82
																		1000		86

## Sheet: Suppl. Table 2 (Bmax+% Stim PI)
Suppl. Table 2 (Bmax+% Stimulation P-I)
			Bmax was calculated by a single saturating concentration of [3H]NMS (400 pM) in order to compare in the same experiment all the constructs.
Bmax (fmol/mg protein – mean ± standard deviation)
M3 = 1120 ± 71 fmol/mg protein					M3-trunk(1-272) + M3-tail(M-388-589) = 114 ± 17 fmol/mg protein					M3-stop273 = 52.3 ± 0.5 fmol/mg protein
Experiment	Specific binding (dpm)	Protein (mg for sample)	fmol/mg protein		Experiment	Specific binding (dpm)	Protein (mg for sample)	fmol/mg protein		Experiment	Specific binding (dpm)	Protein (mg for sample)	fmol/mg protein
1	735 (692 - 822 - 692)	4.1	1023		1	561 (523 - 546 - 614)	25	128		1	337 (389 – 345 - 277)	37	52
2	1143 (1197 - 899 - 1333)	5.7	1145		2	701 (754 - 700 - 648)	32	125		2	383 (410 – 326 - 414)	42	52
3	1086 (1125 - 1120 - 1012)	5.2	1192		3	315 (297 - 302 - 346)	20	90		3	427 (421 – 418 - 443)	46	53
			Maximum stimulation of phosphatidylinositol hydrolysis was calculated by a single saturating concentration of carbachol (1000 mM) in order to compare in the same expreiment all the constructs.
% Stimulation of phosphatidylinositol hydrolysis
M3 = 183 ± 15 %					M3-trunk(1-272) + M3-tail(M-388-589) = 126 ± 12 %					M3-stop273 = 89 ± 13 %
Experiment	Basal value (dpm)	Carbac. 100 mM (dpm)	% Carbac. stimulat.		Experiment	Basal value (dpm)	Carbac. 100 mM (dpm)	% Carbac. stimulat.		Experiment	Basal value (dpm)	Carbac. 100 mM (dpm)	% Carbac. stimulat.
1	971 (981 - 978 - 954)	2602 (2758 - 2402 - 2646)	168		1	843 (823 - 810 - 896)	2006 (2020 - 2043 - 1955)	138		1	1251 (1158 - 1298 - 1298)	2202 (2342 - 2187 - 2076)	76
2	842 (802 - 895 - 830)	2500 (2653 - 2601 - 2246)	197		2	957 (958 - 951 - 961)	2048 (2251 - 1978 - 1914)	114		2	785 (765 - 775 - 815)	1586 (1486 - 1660 - 1612)	102
