# Supplementary material for: The C-terminus of the prototypical M2 muscarinic receptor localizes to the mitochondria and regulates cell respiration under stress conditions
Source: PLoS Biol. 2024 Apr 29;22(4):e3002582. doi: 10.1371/journal.pbio.3002582 (PMC11093360; doi:10.1371/journal.pbio.3002582)
Supplement: S1 Data — (ZIP) [file pbio.3002582.s014.zip › Figure S2/Figure S2A.xlsx]

## Sheet: Supp. Fig. 2A
			ctrl ( + M2 WT)	carbacolo 10 uM	carbacolo 100 uM	carbacolo 1 mM	ctrl ( + M2stop228)	carbacolo 10 uM	carbacolo 100 uM	carbacolo 1 mM
Esp 1	erk-p		40505.4	62551.4	87829.9	93838.5	51021.4	48956.4	56478.9	75749.6
	erk-tot		573493	641315	619282	642614	675675	640349	689736	619739
	erk-p/erk-tot		0.0706293	0.0975362	0.141825	0.146026	0.0755117	0.0764527	0.0818847	0.122228
	/ctrl		1	1.38096	2.00803	2.0675	1	1.01246	1.0844	1.61867
Esp 2	erk-p		8855	16295	21660	23828	8165.25	9855	13953.5	15879.2
	erk-tot		165544	159695	166462	180492	166908	202587	178618	165566
	erk-p/erk-tot		0.0534904	0.102038	0.130119	0.132017	0.0489207	0.0486458	0.0781192	0.0959086
	/ctrl		1	1.9076	2.43258	2.46805	1	0.994381	1.59686	1.96049
			ctrl (+ M2 WT)	carbacolo 10 uM	carbacolo 100 uM	carbacolo 1 mM	ctrl (M2stop228)	carbacolo 10 uM	carbacolo 100 uM	carbacolo 1 mM
			1	1.38096	2.00803	2.0675	1	1.01246	1.0844	1.61867
			1	1.9076	2.43258	2.46805	1	0.994381	1.59686	1.96049
		mean	1	1.64428	2.2203	2.26778	1	1.00342	1.34063	1.78958
		std	0	0.372392	0.300201	0.283229	0	0.012785	0.362362	0.241708
		std err	0	0.263321	0.212274	0.200273	0	0.00904035	0.256229	0.170913
		p (t Test)		0.134217	0.0289516	0.0240582		0.741505	0.315084	0.0437999
