# Supplementary material for: The C-terminus of the prototypical M2 muscarinic receptor localizes to the mitochondria and regulates cell respiration under stress conditions
Source: PLoS Biol. 2024 Apr 29;22(4):e3002582. doi: 10.1371/journal.pbio.3002582 (PMC11093360; doi:10.1371/journal.pbio.3002582)
Supplement: S1 Data — (ZIP) [file pbio.3002582.s014.zip › Figure 4/Figure 4B.xlsx]

## Sheet: Figure 4B
19.09.2020	Sample: 5-4	Fraction of Mitotracker colocalized with EGFP (Mander's Coeffeciencts/With threshold)	Fold changes	EGFP	Mito		time (h)	time post transfectiom	M2 taiil amount in mitochondria
	7h	0.664	0.737778	4	80		0	5	0.166315
	8h	0.697	0.774444	9	80		0.5	5.5	0.277239
	9h	0.856	0.951111	9	80		1	6	0.434598
	10h	0.9	1	9	80		1.5	6.5	0.53688
	Sample: 6-2						2	7	0.629087
	7h	0.424	0.663537	2	45		2.5	7.5	0.750707
	8h	0.345	0.539906	4	45		3	8	0.889197
	9h	0.533	0.834116	4	45		4	9	0.976136
	10h	0.639	1	4	45		5	10	1
06.10.2020	Sample: 1-5 1
	5.5h	0.213	0.306034	4	17
	6.5h	0.389	0.558908	7	17
	7.5h	0.673	0.966954	9	17
	9h	0.696	1	9	17
	Sample: 1-5 2
	5.5h	0.066	0.115385	4	17
	6.5h	0.311	0.543706	4	17
	7.5h	0.471	0.823427	9	17
	9h	0.572	1	9	17
	Sample: 1-2
	5.5h	0.239	0.368827	2	17
	6.5h	0.249	0.384259	5	17
	7.5h	0.548	0.845679	6	17
	9h	0.648	1	9	17
	Sample: 6-2
	5.5h	0.247	0.31871	2	19
	6.5h	0.512	0.660645	4	19
	7.5h	0.514	0.663226	4	19
	9h	0.775	1	8	19
19.10.2020	Sample: 6-4
	5h	0.249	0.271242	6	19
	6h	0.397	0.432462	18	19
	7h	0.417	0.454248	36	19
	8h	0.85	0.925926	41	19
	9h	0.918	1	59	19
	Smaple: 5-4
	5h	0.017	0.0251108	6	26
	6h	0.177	0.261448	8	26
	7h	0.362	0.534712	9	26
	8h	0.582	0.859675	9	26
	9h	0.677	1	9	26
	Sample: 7-1
	5h	0.098	0.216814	3	24
	6h	0.204	0.451327	5	24
	7h	0.3	0.663717	9	24
	8h	0.487	1.07743	15	24
	9h	0.452	1	18	24
	Sample: 7-3
	5h	0.08	0.152091	2	25
	6h	0.312	0.593156	4	25
	7h	0.379	0.720532	5	25
	8h	0.609	1.15779	5	25
	9h	0.526	1	8	25
