# Supplementary material for: The C-terminus of the prototypical M2 muscarinic receptor localizes to the mitochondria and regulates cell respiration under stress conditions
Source: PLoS Biol. 2024 Apr 29;22(4):e3002582. doi: 10.1371/journal.pbio.3002582 (PMC11093360; doi:10.1371/journal.pbio.3002582)
Supplement: S1 Data — (ZIP) [file pbio.3002582.s014.zip › Figure 2/Figure 2.xlsx]

## Sheet: Fig. 2A
Figure2A
Construct	Percentage of EGFP/Sirius
	Experiment 1		Experiment 2		Experiment 3		Final value
	%	S.D.	%	S.D.	%	S.D.	%	S.D.
Sirius-M2i3(417n)-GFP	100	13.3	100	7.4	100	10.8	100	10.5	A
Sirius-H-GFP	6.03	14.5	3.00	13.5	2.91	11.6	3.98	13.2	B
Sirius-H-M2i3(15n)-GFP	37.1	22.4	42.3	22.8	20.5	8.5	33.3	17.9	C
Sirius-H-M2i3(387n)-GFP	24.8	10.3	35.2	15.1	22.2	14.2	27.4	13.2	D
Sirius-H-M2i3(417n)-GFP	105	6.09	75	7.99	77.7	10.88	85.9	8.32	E
Sirius-H-M2i3(15n/30n)-GFP	122	12.0	107	2.24	107	2.2	112	5.48	F
Number of families	1
Number of comparisons per family	5
Alpha	0.05
Dunnett's multiple comparisons test	Mean Diff.	95.00% CI of diff.	Below threshold?	Summary	Adjusted P Value	A-?
Column A vs. Column B	96.02	73.74 to 118.3	Yes	****	<0.0001	B	Column B
Column A vs. Column C	66.7	44.42 to 88.98	Yes	****	<0.0001	C	Column C
Column A vs. Column D	72.6	50.32 to 94.88	Yes	****	<0.0001	D	Column D
Column A vs. Column E	14.1	-8.176 to 36.38	No	ns	0.2887	E	Column E
Column A vs. Column F	-12	-34.28 to 10.28	No	ns	0.4229	F	Column F
Test details	Mean 1	Mean 2	Mean Diff.	SE of diff.	n1	n2	q	DF
Column A vs. Column B	100	3.98	96.02	7.678	3	3	12.51	12
Column A vs. Column C	100	33.3	66.7	7.678	3	3	8.687	12
Column A vs. Column D	100	27.4	72.6	7.678	3	3	9.456	12
Column A vs. Column E	100	85.9	14.1	7.678	3	3	1.836	12
Column A vs. Column F	100	112	-12	7.678	3	3	1.563	12

## Sheet: Fig. 2C
Figure 2C
Construct	Percentage of EGFP/Sirius
	Experiment 1		Experiment 2		Experiment 3		Final value
	%	S.D.	%	S.D.	%	S.D.	%	S.D.
Sirius-H-M2i3(15n/30n)-GFP	100	12.4	100	25	100	13	100	16.8	A
Sirius-H-M2i3(15n/30n)Mut#1-GFP	58.3	3.12	56.2	0.21	49.6	1.38	54.7	1.57	B
Sirius-H-M2i3(15n/30n)Mut#2-GFP	27	15.7	18	7.05	25.8	18.95	23.6	13.9	C
Sirius-H-M2i3(15n/30n)Mut#3-GFP	104	17.4	86	25.7	83.3	18.1	91.1	20.4	D
Sirius-H-M2i3(15n/30n)Mut#4-GFP	99	26.5	98	33.1	112	40.9	103	33.5	E
Sirius-H-M2i3(15n/30n)Mut#5-GFP	15	13.0	12	11	9.9	6.9	12.3	10.3	F
Sirius-H-M2i3(15n/30n)Mut#6-GFP	123	12.1	126	3.02	105	4.65	118	6.59	G
Number of families	1
Number of comparisons per family	6
Alpha	0.05
Dunnett's multiple comparisons test	Mean Diff.	95.00% CI of diff.	Below threshold?	Summary	Adjusted P Value	A-?
Column A vs. Column B	45.3	28.06 to 62.54	Yes	****	<0.0001	B	Column B
Column A vs. Column C	76.4	59.16 to 93.64	Yes	****	<0.0001	C	Column C
Column A vs. Column D	8.9	-8.335 to 26.14	No	ns	0.4941	D	Column D
Column A vs. Column E	-3	-20.24 to 14.24	No	ns	0.9893	E	Column E
Column A vs. Column F	87.7	70.46 to 104.9	Yes	****	<0.0001	F	Column F
Column A vs. Column G	-18	-35.24 to -0.7648	Yes	*	0.0393	G	Column G
Test details	Mean 1	Mean 2	Mean Diff.	SE of diff.	n1	n2	q	DF
Column A vs. Column B	100	54.7	45.3	5.918	3	3	7.655	14
Column A vs. Column C	100	23.6	76.4	5.918	3	3	12.91	14
Column A vs. Column D	100	91.1	8.9	5.918	3	3	1.504	14
Column A vs. Column E	100	103	-3	5.918	3	3	0.507	14
Column A vs. Column F	100	12.3	87.7	5.918	3	3	14.82	14
Column A vs. Column G	100	118	-18	5.918	3	3	3.042	14
