# Supplementary material for: The C-terminus of the prototypical M2 muscarinic receptor localizes to the mitochondria and regulates cell respiration under stress conditions
Source: PLoS Biol. 2024 Apr 29;22(4):e3002582. doi: 10.1371/journal.pbio.3002582 (PMC11093360; doi:10.1371/journal.pbio.3002582)
Supplement: S1 Data — (ZIP) [file pbio.3002582.s014.zip › Table 1/Table 1.xlsx]

## Sheet: Table 1 (3H -NMS)
TABLE 1 ([3H]-NMS)		The first [3H]-NMS aliquot was made up to 4 nM and added to the samples in order to have a final concentration of 400 pM. The other aliquots were prepared by sequential dilution. Data were fitted to Y = (Bmax *x)/(Kd + x)
M2								M2-stop								HM2-trunk(1-283)/M2-tail(M-281-466)										HM2-trunk(1-228)/M2-tail(368-466)
Kd = 62 ± 7 pM (Mean of two experiments)								Kd = 70 ± 10 pM (Mean of two experiments)								Kd = 79 ± 10 pM (Single experiment)										Kd = 72 ± 8 pM (Mean of two experiments)
																This cotransfection was broadely studied in the past by Maggio et al., FEBS Letters 319 (1993) 1873-3468)
Experiment 1:		Kd = 59.12 ± 4.76 pM						Experiment 1:		Kd = 83.98 ± 8.29 pM						Experiment 1:		Kd = 79.48 ± 9.72 pM								Experiment 1:		Kd = 58.37 ± 8.48 pM
		Bmax = 954.65 ± 25.24 dpm (Proteins per sample = 5.2 mg)								Bmax = 286.54 ± 10.33 dpm (Proteins per sample = 35.3 mg)								Bmax = 745.65 ± 32.73 dpm (Proteins per sample = 11.3 mg)										Bmax = 390.84 ± 18.58 dpm (Proteins per sample = 33.0 mg)
[3H]-NMS pM		dpm						[3H]-NMS pM		dpm						[3H]-NMS pM		dpm								[3H]-NMS pM		dpm
400		872						400		231						400		605								400		339
200		746						200		208						200		565								200		298
100		601						100		162						100		402								100		253
50		417						50		102						50		287								50		198
25		311						25		61						25		185								25		97
12.5		153						12.5		37						12.5		87								12.5		65
Experiment 2:		Kd = 64.80 ± 8.96 pM						Experiment 2:		Kd = 56.28 ± 11.37 pM																Experiment 2:		Kd = 85.80 ± 7.59 pM
		Bmax = 699.30 ± 32.63 dpm (Proteins per sample = 3.5 mg)								Bmax = 327.90 ± 21.44 dpm (Proteins per sample = 41.8 mg)																		Bmax = 351.38 ± 7.59 dpm (Proteins per sample = 29.8 mg)
Tot								Tot
[3H]-NMS pM		dpm						[3H]-NMS pM		dpm																Tot
400		585						400		269																[3H]-NMS pM		dpm
200		547						200		274																400		269
100		422						100		218																200		274
50		327						50		161																100		218
25		183						25		87																50		161
12.5		83						12.5		48																25		87
																										12.5		48

## Sheet: Table 1 (Carbachol)
Table 1 (Carbachol)		The [3H]-NMS aliquot was made up to 2 nM and added to the samples in order to have a final concentration of 200 pM. Data were fitted to Y = Bmax-(Bmax *x)/(Kd + x) to calculate the IC50 and to Y = Bmax-(Bmax *x^n)/(Kd + x^n) to calculate the Hill coefficent (n). Total binding was not computed in the curve.
M2							M2-stop							HM2-trunk(1-283)/M2-tail(M-281-466)									HM2-trunk(1-228)/M2-tail(368-466)
Carbachol IC50 = 2.1 ± 0.6 mM (One experiment)							Carbachol IC50 = 1.8 ± 0.4 mM (Mean of two experiments)							Carbachol IC50 = 0.7 ± 0.2 mM (Single experiment)									Carbachol IC50 = 0.6 ± 0.2 mM (Mean of two experiments)
														This cotransfection was broadely studied in the past by Maggio et al., FEBS Letters 319 (1993) 1873-3468)
Experiment 1:		IC50 = 2.12 ± 0.57 mM	Hill coefficient = 0.67 ± 0.12				Experiment 1:		IC50 = 2.20 ± 0.36 mM	Hill coefficient = 0.71 ± 0.07				Experiment 1:		IC50 = 0.72 ± 0.16 mM	Hill coefficient = 0.88 ± 0.18						Experiment 1:		IC50 = 0.64 ± 0.15 mM	Hill coefficient = 0.66 ± 0.08
Carbachol (mM)		dpm					Carbachol (mM)		dpm					Carbachol (mM)		dpm							Carbachol (mM)		dpm
Total binding		471					Total binding		307					Total binding		315							Total binding		260
0.001882		452					0.001882		325					0.001882		312							0.001882		248
0.005644		472					0.005644		331					0.005644		303							0.005644		262
0.01693		409					0.01693		322					0.01693		377							0.01693		245
0.05080		476					0.05080		297					0.05080		291							0.05080		211
0.1524		380					0.1524		270					0.1524		270							0.1524		187
0.4572		347					0.4572		257					0.4572		178							0.4572		117
1372		215					1372		191					1372		82							1372		106
4115		205					4115		104					4115		73							4115		53
12346		84					12346		68					12346		21							12346		23
37037		63					37037		47					37037		47							37037		12
Unspecific		31 (Already subtracted to the upper values)					Unspecific		64 (Already subtracted to the upper values)					Unspecific		57 (Already subtracted to the upper values)							Unspecific		49 (Already subtracted to the upper values)
							Experiment 2:		IC50 = 1.42 ± 0.42 mM	Hill coefficient = 0.62 ± 0.12													Experiment 2:		IC50 = 0.63 ± 0.17 mM	Hill coefficient = 0.85 ± 0.21
							Carbachol (mM)		dpm														Carbachol (mM)		dpm
							Total binding		287														Total binding		269
							0.001882		298														0.001882		247
							0.005644		280														0.005644		271
							0.01693		278														0.01693		286
							0.05080		313														0.05080		334
							0.1524		245														0.1524		170
							0.4572		199														0.4572		186
							1372		123														1372		67
							4115		95														4115		41
							12346		79														12346		21
							37037		45														37037		15
							Unspecific		55 (Already subtracted to the upper values)														Unspecific		47 (Already subtracted to the upper values)

## Sheet: Table 1 (Adenylyl cyclase assay
Table 1 (Adenylyl cyclase assay)			Data were fitted to Y = 100-((100-Asp)*x)/(EC50 + x)-Asp
M2							M2-stop										HM2-trunk(1-283)/M2-tail(M-281-466)									HM2-trunk(1-228)/M2-tail(368-466)
Carbachol EC50 = 0.043 ± 0.007 mM (One experiment)							Carbachol EC50 = 0.13 ± 0.02 mM (One experiment)										Carbachol EC50 = 0.15 ± 0.03 mM (One experiment)									Carbachol EC50 = 0.17 ± 0.03 mM (Mean of two experiments)
							This receptor mutant was already studied in the past by Maggio et al., Biochem. Soc. Trans. 44 (2016) 589-594)										This cotrasfection was already studied in the past by Maggio et al., FEBS Letters 319 (1993) 1873-3468)
Experiment 1:		EC50 = 0.043 ± 0.007 pM	Maximum inhibition % = 51.2 ± 1.19				Experiment 1:		EC50 = 0.13 ± 0.02 pM	Maximum inhibition % = 29.4 ± 0.78							Experiment 1:		EC50 = 0.15 ± 0.03 pM	Maximum inhibition % = 29.2 ± 0.92						Experiment 1:		EC50 = 0.14 ± 0.046 pM	Maximum inhibition % = 31.16 ± 1.16
Carbachol (mM)		% of Forsk. stimulated adenylyl cyclase					Carbachol (mM)		% of Forsk. stimulated adenylyl cyclase								Carbachol (mM)		% of Forsk. stimulated adenylyl cyclase							Carbachol (mM)		% of Forsk. stimulated adenylyl cyclase
0.0001		102					0.0001		100								0.0001		100							0.0001		97
0.001		97					0.001		99								0.001		101							0.001		96
0.01		88					0.01		97								0.01		96							0.01		98
0.1		66					0.1		88								0.1		88							0.1		87
1		55					1		72								1		76							1		73
10		48					10		72								10		70							10		71
100		48					100		71								100		71							100		67
																										Experiment 2:		EC50 = 0.19 ± 0.013 pM	Maximum inhibition % = 28.8 ± 0.32
																										Carbachol (mM)		% of Forsk. stimulated adenylyl cyclase
																										0.0001		100
																										0.001		99
																										0.01		99
																										0.1		90
																										1		76
																										10		72
																										100		71

## Sheet: Table 1 (Bmax+%Inhibition A.C.)
Table 1 (Bmax+%Inhibition A.C.)
			Bmax was calculated by a single saturating concentration of [3H]NMS (400 pM) in order to compare in the same experiment all the constructs.
Bmax (fmol/mg protein – mean ± standard deviation)
M2 = 980 ± 60 fmol/mg proten					M2stop228 = 45 ± 2 fmol/mg proten					M2-trunk(1-283) + M2-tail(M-281-466) = 480 ± 20 fmol/mg proten					M2-trunk(1-228) + M2-tail(M-368-466) = 70 ± 10 fmol/mg proten
Experiment	Specific binding (dpm)	Protein (mg for sample)	fmol/mg protein		Experiment	Specific binding (dpm)	Protein (mg for sample)	fmol/mg protein		Experiment	Specific binding (dpm)	Protein (mg for sample)	fmol/mg protein		Experiment	Specific binding (dpm)	Protein (mg for sample)	fmol/mg protein
1	502 (504 – 532 - 470)	3.2	895		1	303 (316 – 330 - 263)	41	42		1	1198 (1149 – 1127 - 1319)	15	456		1	415 (401 – 410 - 435)	30	79
2	765 (782 - 799 - 715)	4.3	1027		2	296 (280 – 286 - 323)	35	48		2	795 (812 – 800 - 774)	9	504		2	373 (812 – 800 - 774)	28	76
3	739 (732 - 747 - 738)	4.2	1017		3	269 (270 – 253 - 283)	34	45		3	1011 (1012 – 1007 - 1014)	12	481		3	250 (242 – 257 - 250)	25	57
			Maximum Inhibition of adenylyl cyclase was calculated by a single saturating concentration of carbachol (100 mM) in order to compare in the same expreiment all the constructs.
% inhibition of forskolin stimulated adenylyl cyclase
M2 = 53 ± 5 %					M2stop228 = 27 ± 3 %					M2-trunk(1-283) + M2-tail(M-281-466) = 37 ± 4 %					M2-trunk(1-228) + M2-tail(M-368-466) = 29 ± 4 %
Experiment	Forskolin stimulated (dpm)	Forsk. + Carbac. 100 mM (dpm)	% Fosk. inhibit.		Experiment	Forskolin stimulated (dpm)	Forsk. + Carbac. 100 mM (dpm)	% Fosk. inhibit.		Experiment	Forskolin stimulated (dpm)	Forsk. + Carbac. 100 mM (dpm)	% Fosk. inhibit.		Experiment	Forskolin stimulated (dpm)	Forsk. + Carbac. 100 mM (dpm)	% Fosk. inhibit.
1	1358 (1252 - 1463)	706 (732 - 670 - 716)	48		1	1741 (1737 - 1759 - 1727)	1219 (1311 - 1299 - 1048)	30		1	2125 (2314 – 2141 - 1920)	1424 (1385 - 1414 - 1472)	33		1	1841 (1742 - 1940 - ////)	1252 (1298 - 1245 - 1214)	32
2	1742 (1812 - 1672)	732 (715 - 730 - 751)	58		2	1682 (1587 - 1700 - 1759)	1278 (1199 - 1278 - 1357)	24		2	1783 (1765 – 1650 - 1934)	1070 (1002 - 1124 - 1085)	40		2	1800 (1792 – 1597 - 2011)	1350 (1436 - 1301 - 1314)	25
