# Supplementary material for: The C-terminus of the prototypical M2 muscarinic receptor localizes to the mitochondria and regulates cell respiration under stress conditions
Source: PLoS Biol. 2024 Apr 29;22(4):e3002582. doi: 10.1371/journal.pbio.3002582 (PMC11093360; doi:10.1371/journal.pbio.3002582)
Supplement: S1 Data — (ZIP) [file pbio.3002582.s014.zip › Figure 5/Figure 5.xlsx]

## Sheet: Figure 5A
	EGFP/Sirius DMEM	EGFP/Sirius PBS 3h		EGFP/Sirius DMEM	EGFP/Sirius HBSS 3h
plate 1	0.232573	0.232999	plate 1	0.290157	0.355156
	0.224212	0.261359		0.201	0.234299
	0.228174	0.25641		0.173894	0.389547
	0.223469	0.28532		0.238925	0.192339
				0.235846	0.382163
plate 2	0.227143	0.258627		0.215861	0.161783
	0.375562	0.423943		0.162482	0.243178
	0.292933	0.435076		0.22315	0.193068
	0.354649	0.47373
			plate 2	0.241598	0.241598
plate 3	0.27684	0.542866		0.183106	0.363302
	0.255091	0.38424		0.143174	0.221504
	0.277326	0.273011		0.195712	0.213193
	0.275266	0.372772		0.174958	0.194947
	0.198574	0.420264
			plate 3	0.18036	0.374673
				0.053022	0.254341
				0.245469	0.211927
				0.219336	0.168708
				0.169106	0.454881
				0.128056	0.205946
				0.226779	0.186072
			plate 4	0.190199	0.206817
				0.173998	0.470781
				0.167802	0.210702
				0.1893	0.247135
				0.20435	0.223799
				0.184873	0.499385
				0.172399	0.294314
				0.203337	0.386133
				0.211138	0.251015
				0.206225	NaN
				0.210551	NaN
				0.235588	NaN

## Sheet: Figure 5B
Average intensity counts per individual cell in the Sirius and EGFP spectral channels
Sirius	EGFP	Sirius starve	EGFP starve
22.02.2019		22.02.2019
9.841	0.915	0.851	0.298
7.976	0.782	1.69	0.436
10.026	1.38	0.629	0.27
6.407	1.799	1.072	0.376
8.164	0.827	1.735	0.518
8.164	0.827	2.37	0.788
11.72	1.054	1.58	0.974
6.982	1.363	0.976	0.318
5.532	0.761	1.01	0.862
8.624	0.785	1.087	0.418
2.701	0.716	1.764	0.825
1.467	0.511	0.535	0.235
1.947	0.944	0.744	0.285
2.593	0.651	0.99	0.293
2.74	2.073	1.186	0.358
3.017	1.856	1.514	1.835
1.657	0.405	1.739	0.535
23.03.2019		1.341	0.529
0.658	0.36	2.574	0.612
0.839	0.449	1.424	0.44
0.433	0.348	4.057	0.736
3.753	0.729	5.83	0.857
3.753	0.729	1.247	0.444
1.008	0.505	4.383	0.888
0.871	0.514	4.233	0.881
4.761	2.303	2.313	0.579
3.82	0.759	23.03.2019
6.549	0.886	2.733	1.269
7.225	0.904	3.398	2.259
3.178	0.606	2.405	0.797
2.332	1.747	0.699	0.334
6.552	0.816	0.659	0.24
11.087	0.99	1.32	0.512
3.028	0.598	2.768	0.736
13.783	2.109	1.03	0.301
2.691	4.002	2.931	0.396
6.615	0.858	0.683	0.881
4.101	0.785	1.16	0.416
2.008	0.552	2.028	0.718
4.382	0.83	1.487	0.61
5.647	0.93	2.122	0.57
1.159	0.453	3.766	0.681
0.693	0.516	1.948	0.564
1.848	0.964	0.999	0.35
1.642	0.38	3.169	1.356
0.49	0.424	3.288	2.012
0.985	0.361	2.629	1.112
24.03.2019		2.224	0.542
1.752	0.489	2.14	0.679
1.674	0.612	24.03.2019
5.373	0.76	0.705	0.232
2.805	1.244	1.064	0.302
1.804	1.32	1.625	1.816
3.599	0.817	1.651	0.482
2.876	0.69	1.371	0.423
7.51	0.815	2.346	0.728
7.993	0.877	1.267	0.457
3.566	0.656	2.633	0.677
1.23	0.483	0.901	0.456
1.411	0.422	0.715	0.327
8.041	0.726	0.941	0.41
7.895	0.873	1.166	0.439
3.013	0.66	0.766	0.326
7.162	0.849	0.921	1.183
8.032	0.904	1.52	0.381
2.135	0.532
1.769	0.566	0.959	0.274
3.299	0.64	0.7	0.842
0.725	0.433	1.464	0.413
1.46	0.862	0.518	0.158
0.876	0.346	0.642	0.228
1.257	0.448	0.45	0.15
2.319	0.532	0.639	0.282
2.651	0.62	0.712	0.367
2.722	0.555
1.551	0.538
1.727	0.528
2.358	0.649
0.744	0.377
2.07	0.479
2.779	0.518
2.438	1.14
2.507	0.535
3.361	0.752
1.727	0.933
1.083	0.465
2.288	0.636
2.122	0.514
2.158	0.545
1.884	0.457
3.713	2.005
8.392	0.831
6.229	1.692
6.8	0.805
5.3	0.769
9.517	0.979
3.252	0.543
1.931	0.42
7.607	0.73
9.009	1.256
2.291	0.79
13.094	0.969
2.385	0.617
6.759	0.804
4.039	0.743
1.87	0.511
4.064	0.801
5.42	0.862
1.081	0.418
10.456	1.565
1.685	0.388
0.936	0.34
2.324	1.168
1.746	1.225
2.479	0.551
5.675	1.013
7.184	0.718
1.198	0.43
1.639	0.568
7.115	0.661
1.65	0.871
7.269	0.807
3.401	1.526
2.979	0.639
7.549	0.809
8.412	0.904
7.672	0.819
2.942	0.692
1.834	0.572
1.828	0.893
1.625	0.603
2.22	0.512
2.186	0.562
1.638	0.569
1.985	0.482
1.316	0.846
1.332	0.425
2.912	0.586
1.704	0.421
2.916	0.555
2.909	0.682
2.226	0.623
2.01	0.485
2.321	1.05
2.473	0.509
4.736	0.844
3.614	0.751
3.197	0.656
4.565	2.236
2.727	0.526
7.399	2.348
8.654	0.887
9.048	1.053
5.771	0.82
4.101	0.749
2.38	0.595
1.263	0.462
1.923	0.638
4.565	0.832
4.39	0.747
3.881	0.686
3.128	0.657
4.148	0.764
3.948	0.607
1.579	0.643
7.829	0.795
1.481	0.449
3.031	0.702
1.439	0.419
2.094	0.522
3.087	0.644
6.115	0.751
0.92	0.678
0.69	3.163
0.999	3.813
1.479	1.968
