# Supplementary material for: The C-terminus of the prototypical M2 muscarinic receptor localizes to the mitochondria and regulates cell respiration under stress conditions
Source: PLoS Biol. 2024 Apr 29;22(4):e3002582. doi: 10.1371/journal.pbio.3002582 (PMC11093360; doi:10.1371/journal.pbio.3002582)
Supplement: S1 Data — (ZIP) [file pbio.3002582.s014.zip › Figure S6/Figure S6.xlsx]

## Sheet: Supp. Fig. 6D
					Fit to	ACF(t)=gamma/N*(1+4*D*t/w0^2)^(-1)*(1+4*D*t/(5*w0)^2)^(-1/2)+b
Autocorrelation Function	lagtimes (s)		fit_ACF	xvalues_fit_ACF (s)		D Diffusion Coefficient
0.00370629	0.00107143		0.00345317	0.00107143		w0 waist excitation volume, set to 250 nm
0.00350204	0.00142857		0.00344681	0.0011378		N number of molecules in the excitation volume
0.00343004	0.00142857		0.00344009	0.00120829		gamma factor set to 0.35
0.00343004	0.00178571		0.00343297	0.00128314
0.00337206	0.00214286		0.00342544	0.00136263
0.00331406	0.0025		0.00341748	0.00144705
0.00326689	0.00285714		0.00340907	0.00153669
0.00321971	0.00321429		0.00340017	0.00163189
0.00318676	0.00392857		0.00339078	0.00173298
0.0031347	0.005		0.00338085	0.00184034
0.00297558	0.00607143		0.00337037	0.00195435
0.00284857	0.00714286		0.00335931	0.00207542
0.00275581	0.00857143		0.00334764	0.00220399
0.00266248	0.0103571		0.00333533	0.00234052
0.00254874	0.0125		0.00332234	0.00248552
0.00238758	0.015		0.00330866	0.0026395
0.00224207	0.0182143		0.00329425	0.00280301
0.00208528	0.0221429		0.00327907	0.00297666
0.0019403	0.0267857		0.0032631	0.00316106
0.00179148	0.0325		0.00324629	0.00335688
0.00164697	0.0392857		0.00322862	0.00356484
0.00148605	0.0475		0.00321006	0.00378568
0.00132041	0.0578571		0.00319056	0.0040202
0.0011632	0.0703571		0.0031701	0.00426925
0.00101624	0.0853571		0.00314864	0.00453373
0.000891343	0.103571		0.00312615	0.00481459
0.000756696	0.126071		0.00310259	0.00511285
0.000642464	0.153214		0.00307794	0.00542959
0.000547305	0.186071		0.00305216	0.00576595
0.000461325	0.226071		0.00302522	0.00612315
0.000356629	0.274643		0.0029971	0.00650247
0.000239208	0.333571		0.00296777	0.0069053
0.000181735	0.405357		0.0029372	0.00733308
0.00010924	0.492857		0.00290539	0.00778736
7.98106e-05	0.598571		0.0028723	0.00826978
4.94868e-05	0.727143		0.00283793	0.00878209
2.98023e-08	0.883929		0.00280226	0.00932614
-2.85953e-05	1.07429		0.00276529	0.00990389
-4.10527e-05	1.30536		0.00272701	0.0105174
-5.9709e-05	1.58607		0.00268744	0.011169
-8.34018e-05	1.92714		0.00264657	0.0118609
-5.7742e-05	2.34179		0.00260442	0.0125957
-8.4132e-05	2.84607		0.00256101	0.013376
-8.96454e-05	3.45857		0.00251636	0.0142046
-7.30008e-05	4.20286		0.00247051	0.0150846
-8.40425e-05	5.1075		0.00242349	0.016019
-3.11434e-05	6.20679		0.00237534	0.0170114
8.01682e-06	7.54286		0.00232613	0.0180653
-1.05947e-05	9.16607		0.00227589	0.0191844
-1.44541e-06	11.1389		0.0022247	0.0203729
6.4075e-06	13.5368		0.00217262	0.0216349
-3.42727e-07	16.4504		0.00211972	0.0229752
1.93715e-07	19.9911		0.0020661	0.0243985
6.97374e-06	24.2939		0.00201182	0.02591
-6.4224e-06	29.5229		0.00195699	0.0275151
8.00192e-06	35.8775		0.00190169	0.0292196
-8.64267e-07	43.6004		0.00184603	0.0310298
-2.65241e-06	52.9854		0.0017901	0.0329521
1.71363e-06	64.39		0.001734	0.0349934
-3.57628e-07	78.2496		0.00167785	0.0371613
1.14739e-06	95.0925		0.00162173	0.0394634
-6.27339e-06	115.561		0.00156577	0.0419081
-3.23355e-06	140.435		0.00151005	0.0445043
-3.23355e-06	167.737		0.0014547	0.0472613
			0.00139979	0.0501891
			0.00134545	0.0532983
			0.00129174	0.0566001
			0.00123878	0.0601065
			0.00118663	0.06383
			0.00113539	0.0677843
			0.00108513	0.0719835
			0.00103591	0.0764428
			0.000987801	0.0811784
			0.000940855	0.0862073
			0.000895125	0.0915478
			0.000850652	0.0972192
			0.000807475	0.103242
			0.000765624	0.109638
			0.000725122	0.11643
			0.000685989	0.123642
			0.000648237	0.131302
			0.000611872	0.139436
			0.000576896	0.148074
			0.000543305	0.157247
			0.00051109	0.166988
			0.00048024	0.177333
			0.000450737	0.188319
			0.000422561	0.199985
			0.000395688	0.212374
			0.000370092	0.225531
			0.000345743	0.239502
			0.000322611	0.254339
			0.00030066	0.270095
			0.000279858	0.286828
			0.000260167	0.304597
			0.000241549	0.323466
			0.000223967	0.343505
			0.000207381	0.364785
			0.000191753	0.387383
			0.000177043	0.411381
			0.000163212	0.436866
			0.000150221	0.46393
			0.000138031	0.49267
			0.000126605	0.52319
			0.000115905	0.555602
			0.000105894	0.590021
			9.65373e-05	0.626572
			8.77992e-05	0.665388
			7.96464e-05	0.706609
			7.20461e-05	0.750383
			6.49669e-05	0.796868
			5.83783e-05	0.846234
			5.22513e-05	0.898658
			4.65577e-05	0.954329
			4.1271e-05	1.01345
			3.63654e-05	1.07623
			3.18168e-05	1.1429
			2.76019e-05	1.21371
			2.36988e-05	1.28889
			2.00867e-05	1.36874
			1.67459e-05	1.45353
			1.36578e-05	1.54358
			1.08049e-05	1.6392
			8.17062e-06	1.74075
			5.73953e-06	1.84859
			3.49703e-06	1.96311
			1.42948e-06	2.08472
			-4.75926e-07	2.21387
			-2.23114e-06	2.35102
			-3.84733e-06	2.49666
			-5.33493e-06	2.65133
			-6.70365e-06	2.81558
			-7.96253e-06	2.99
			-9.12001e-06	3.17523
			-1.01839e-05	3.37193
			-1.11614e-05	3.58082
			-1.20594e-05	3.80265
			-1.2884e-05	4.03823
			-1.36411e-05	4.28839
			-1.4336e-05	4.55405
			-1.49736e-05	4.83618
			-1.55586e-05	5.13577
			-1.60952e-05	5.45393
			-1.65872e-05	5.7918
			-1.70384e-05	6.1506
			-1.74519e-05	6.53163
			-1.78309e-05	6.93626
			-1.81782e-05	7.36595
			-1.84964e-05	7.82227
			-1.8788e-05	8.30686
			-1.9055e-05	8.82146
			-1.92995e-05	9.36795
			-1.95235e-05	9.94829
			-1.97285e-05	10.5646
			-1.99162e-05	11.219
			-2.0088e-05	11.9141
			-2.02453e-05	12.6521
			-2.03893e-05	13.4359
			-2.0521e-05	14.2683
			-2.06415e-05	15.1522
			-2.07518e-05	16.0909
			-2.08528e-05	17.0877
			-2.09451e-05	18.1462
			-2.10295e-05	19.2704
			-2.11068e-05	20.4642
			-2.11775e-05	21.7319
			-2.12421e-05	23.0782
			-2.13012e-05	24.5079
			-2.13553e-05	26.0261
			-2.14047e-05	27.6385
			-2.14499e-05	29.3506
			-2.14913e-05	31.1689
			-2.15291e-05	33.0998
			-2.15636e-05	35.1503
			-2.15952e-05	37.3279
			-2.16241e-05	39.6403
			-2.16505e-05	42.096
			-2.16747e-05	44.7038
			-2.16968e-05	47.4732
			-2.17169e-05	50.4141
			-2.17354e-05	53.5373
			-2.17523e-05	56.8539
			-2.17677e-05	60.3759
			-2.17818e-05	64.1162
			-2.17946e-05	68.0881
			-2.18064e-05	72.3062
			-2.18172e-05	76.7855
			-2.1827e-05	81.5423
			-2.1836e-05	86.5938
			-2.18442e-05	91.9583
			-2.18517e-05	97.655
			-2.18586e-05	103.705
			-2.18649e-05	110.129
			-2.18706e-05	116.952
			-2.18759e-05	124.197
			-2.18807e-05	131.891
			-2.1885e-05	140.061
			-2.1889e-05	148.738
			-2.18927e-05	157.952
			-2.1896e-05	167.737

## Sheet: Supp. Fig. 6G
Autocorrelation Function	lagtimes (s)		fit_ACF	xvalues_fit_ACF (s)
0.00071871	0.00107143		0.00321429	0.0002201
0.0003981	0.00142857		0.00336758	0.00022007
0.00028533	0.00142857		0.00352818	0.00022003
0.00028533	0.00178571		0.00369644	0.00021999
0.00028235	0.00214286		0.00387272	0.00021995
0.00027937	0.0025		0.00405741	0.00021991
0.00022793	0.00285714		0.00425091	0.00021987
0.00017649	0.00321429		0.00445364	0.00021982
0.00013083	0.00392857		0.00466604	0.00021977
0.00016993	0.00464286		0.00488856	0.00021972
0.00036675	0.00535714		0.0051217	0.00021967
0.00044078	0.00642857		0.00536595	0.00021962
0.00037503	0.0075		0.00562186	0.00021956
0.00029486	0.00892857		0.00588997	0.0002195
0.00017065	0.0107143		0.00617086	0.00021943
0.00015897	0.0128571		0.00646515	0.00021937
0.00017142	0.0153571		0.00677348	0.0002193
0.00021684	0.0182143		0.00709651	0.00021923
0.00015062	0.0221429		0.00743494	0.00021915
0.00021195	0.0264286		0.00778952	0.00021907
0.00014132	0.0314286		0.008161	0.00021899
0.00014103	0.0378571		0.0085502	0.0002189
0.00024486	0.0457143		0.00895796	0.00021881
0.00021803	0.0546429		0.00938517	0.00021871
0.00015771	0.0653571		0.00983275	0.00021861
0.00019014	0.0785714		0.0103017	0.00021851
0.00022507	0.0946429		0.010793	0.0002184
0.00013632	0.113929		0.0113077	0.00021828
0.0001713	0.136786		0.011847	0.00021816
0.00019103	0.164286		0.0124119	0.00021803
0.0002054	0.1975		0.0130039	0.0002179
0.00017119	0.2375		0.013624	0.00021776
0.00013828	0.285357		0.0142738	0.00021762
0.0001244	0.342857		0.0149545	0.00021747
0.00014222	0.411786		0.0156677	0.00021731
0.00013882	0.495		0.0164149	0.00021714
0.00015241	0.595		0.0171977	0.00021697
0.000112	0.715		0.0180179	0.00021679
0.00012946	0.859643		0.0188771	0.0002166
0.00012219	1.03357		0.0197774	0.0002164
0.00010335	1.2425		0.0207206	0.00021619
9.89e-05	1.49357		0.0217088	0.00021597
7.08e-05	1.79536		0.0227441	0.00021575
7.35e-05	2.15821		0.0238287	0.00021551
4.95e-05	2.59464		0.0249651	0.00021526
2.03e-05	3.11893		0.0261557	0.000215
1.73e-06	3.74929		0.0274031	0.00021473
-1.9e-05	4.50714		0.02871	0.00021444
-3.8e-05	5.41821		0.0300792	0.00021415
-2.38e-05	6.51357		0.0315137	0.00021384
-2.19e-05	7.83		0.0330166	0.00021351
-1.33e-05	9.41286		0.0345911	0.00021317
-7.42e-06	11.3157		0.0362408	0.00021282
-1.04e-05	13.6032		0.0379691	0.00021245
-2.81e-05	16.3532		0.0397799	0.00021206
-3.15e-05	19.6589		0.041677	0.00021166
-6.77e-06	23.6329		0.0436646	0.00021124
-2.19e-05	28.4104		0.045747	0.00021079
-2.32e-05	34.1539		0.0479287	0.00021033
4.83e-06	41.0582		0.0502144	0.00020985
9.66e-06	49.3582		0.0526091	0.00020935
9.66e-06	59.3361		0.0551181	0.00020883
0.00029135	71.3311		0.0577467	0.00020828
0.00029135	85.7507		0.0605007	0.00020772
			0.0633859	0.00020712
			0.0664088	0.0002065
			0.0695759	0.00020586
			0.072894	0.00020518
			0.0763703	0.00020448
			0.0800125	0.00020375
			0.0838283	0.00020299
			0.0878261	0.0002022
			0.0920146	0.00020138
			0.0964028	0.00020052
			0.101	0.00019963
			0.105817	0.0001987
			0.110863	0.00019774
			0.116151	0.00019673
			0.12169	0.00019569
			0.127493	0.00019461
			0.133573	0.00019349
			0.139944	0.00019232
			0.146618	0.00019111
			0.15361	0.00018986
			0.160936	0.00018856
			0.168611	0.00018721
			0.176652	0.00018582
			0.185076	0.00018438
			0.193903	0.00018288
			0.20315	0.00018134
			0.212838	0.00017975
			0.222989	0.0001781
			0.233623	0.0001764
			0.244764	0.00017464
			0.256437	0.00017284
			0.268667	0.00017097
			0.28148	0.00016906
			0.294904	0.00016708
			0.308968	0.00016505
			0.323703	0.00016297
			0.33914	0.00016082
			0.355314	0.00015863
			0.372259	0.00015638
			0.390012	0.00015407
			0.408612	0.00015171
			0.428099	0.00014929
			0.448515	0.00014682
			0.469905	0.0001443
			0.492314	0.00014173
			0.515793	0.00013911
			0.540391	0.00013644
			0.566163	0.00013373
			0.593163	0.00013097
			0.621452	0.00012817
			0.651089	0.00012533
			0.68214	0.00012245
			0.714671	0.00011954
			0.748754	0.00011659
			0.784462	0.00011362
			0.821874	0.00011061
			0.861069	0.00010759
			0.902134	0.00010454
			0.945157	0.00010147
			0.990232	9.84e-05
			1.03746	9.53e-05
			1.08693	9.22e-05
			1.13877	8.91e-05
			1.19308	8.6e-05
			1.24998	8.29e-05
			1.30959	7.98e-05
			1.37204	7.67e-05
			1.43748	7.36e-05
			1.50603	7.06e-05
			1.57785	6.75e-05
			1.6531	6.45e-05
			1.73194	6.15e-05
			1.81453	5.86e-05
			1.90107	5.57e-05
			1.99173	5.28e-05
			2.08672	4.99e-05
			2.18624	4.71e-05
			2.2905	4.43e-05
			2.39973	4.16e-05
			2.51418	3.89e-05
			2.63408	3.63e-05
			2.7597	3.37e-05
			2.89131	3.12e-05
			3.0292	2.87e-05
			3.17366	2.63e-05
			3.32501	2.39e-05
			3.48358	2.16e-05
			3.64972	1.94e-05
			3.82377	1.72e-05
			4.00613	1.51e-05
			4.19718	1.3e-05
			4.39735	1.1e-05
			4.60706	9.02e-06
			4.82677	7.13e-06
			5.05696	5.29e-06
			5.29813	3.52e-06
			5.5508	1.8e-06
			5.81552	1.45e-07
			6.09287	-1.46e-06
			6.38344	-3e-06
			6.68787	-4.49e-06
			7.00681	-5.92e-06
			7.34097	-7.3e-06
			7.69106	-8.63e-06
			8.05785	-9.9e-06
			8.44213	-1.11e-05
			8.84474	-1.23e-05
			9.26655	-1.34e-05
			9.70848	-1.45e-05
			10.1715	-1.55e-05
			10.6566	-1.65e-05
			11.1648	-1.75e-05
			11.6972	-1.84e-05
			12.2551	-1.92e-05
			12.8395	-2.01e-05
			13.4518	-2.08e-05
			14.0934	-2.16e-05
			14.7655	-2.23e-05
			15.4697	-2.3e-05
			16.2074	-2.36e-05
			16.9803	-2.42e-05
			17.7901	-2.48e-05
			18.6386	-2.54e-05
			19.5274	-2.59e-05
			20.4587	-2.64e-05
			21.4344	-2.69e-05
			22.4566	-2.73e-05
			23.5276	-2.77e-05
			24.6496	-2.81e-05
			25.8252	-2.85e-05
			27.0568	-2.89e-05
			28.3471	-2.92e-05
			29.699	-2.95e-05
			31.1154	-2.98e-05
			32.5993	-3.01e-05
			34.1539	-3.04e-05
