# Supplementary material for: The C-terminus of the prototypical M2 muscarinic receptor localizes to the mitochondria and regulates cell respiration under stress conditions
Source: PLoS Biol. 2024 Apr 29;22(4):e3002582. doi: 10.1371/journal.pbio.3002582 (PMC11093360; doi:10.1371/journal.pbio.3002582)
Supplement: S1 Data — (ZIP) [file pbio.3002582.s014.zip › Figure 7/Figure 7.xlsx]

## Sheet: Figure 7D
total cells /25cm2 flask	24h								72h
	experiment 1			experiment 2		experiment 3			experiment 1			experiment 2		experiment 3
hiPSC wt	850000	925000	1160000	830000	790000	1000000	1070000		885000	835000	805000	780000	790000	920000	860000
hiPSC M368A	1305000	1065000		780000	780000	790000	810000		1515000	1365000	1330000	1040000	940000	1210000	870000
Compare cell means regardless of rows and columns
Number of families	1
Number of comparisons per family	6
Alpha	0.05
Tukey's multiple comparisons test	Predicted (LS) mean diff.	95.00% CI of diff.	Below threshold?	Summary	Adjusted P Value
hiPSC wt:24h vs. hiPSC wt:72h	107143	-152431 to 366716	No	ns	0.6679
hiPSC wt:24h vs. hiPSC M368A:24h	24762	-245411 to 294935	No	ns	0.9941
hiPSC wt:24h vs. hiPSC M368A:72h	-235000	-494574 to 24574	No	ns	0.0856
hiPSC wt:72h vs. hiPSC M368A:24h	-82381	-352554 to 187792	No	ns	0.833
hiPSC wt:72h vs. hiPSC M368A:72h	-342143	-601716 to -82569	Yes	**	0.0068
hiPSC M368A:24h vs. hiPSC M368A:72h	-259762	-529935 to 10411	No	ns	0.0625
Test details	Predicted (LS) mean 1	Predicted (LS) mean 2	Predicted (LS) mean diff.	SE of diff.	N1	N2	q	DF
hiPSC wt:24h vs. hiPSC wt:72h	946429	839286	107143	93800	7	7	1.615	23
hiPSC wt:24h vs. hiPSC M368A:24h	946429	921667	24762	97630	7	6	0.3587	23
hiPSC wt:24h vs. hiPSC M368A:72h	946429	1181429	-235000	93800	7	7	3.543	23
hiPSC wt:72h vs. hiPSC M368A:24h	839286	921667	-82381	97630	7	6	1.193	23
hiPSC wt:72h vs. hiPSC M368A:72h	839286	1181429	-342143	93800	7	7	5.158	23
hiPSC M368A:24h vs. hiPSC M368A:72h	921667	1181429	-259762	97630	6	7	3.763	23

## Sheet: Figure 7E
	plate 1				plate 2				plate 3				plate 4					plate 1				plate 2				plate 3				plate 4					plate 1				plate 2				plate 3				plate 4
minutes	hiPSC wild type	hiPSC wild type	hiPSC wild type	hiPSC wild type	hiPSC wild type	hiPSC wild type	hiPSC wild type	hiPSC wild type	hiPSC wild type	hiPSC wild type	hiPSC wild type	hiPSC wild type	hiPSC wild type	hiPSC wild type	hiPSC wild type	hiPSC wild type		hiPSC wild type differentiated	hiPSC wild type differentiated	hiPSC wild type differentiated	hiPSC wild type differentiated	hiPSC wild type differentiated	hiPSC wild type differentiated	hiPSC wild type differentiated	hiPSC wild type differentiated	hiPSC wild type differentiated	hiPSC wild type differentiated	hiPSC wild type differentiated	hiPSC wild type differentiated	hiPSC wild type differentiated	hiPSC wild type differentiated	hiPSC wild type differentiated	hiPSC wild type differentiated		hiPSC M368A	hiPSC M368A	hiPSC M368A	hiPSC M368A	hiPSC M368A	hiPSC M368A	hiPSC M368A	hiPSC M368A	hiPSC M368A	hiPSC M368A	hiPSC M368A	hiPSC M368A	hiPSC M368A	hiPSC M368A	hiPSC M368A
0	18.83	19.42	19.72	14.98	26.12	28.89	26.16	24.05	23.14	23.7	24.09	26.05	25.19	22.25	22.79	20.14		16.14	16.94	18.13	25.82	23.94	24.36	21.72	11.31	20.66	22.3	25.12	22.45	21.54	25.2	23.93	22.14		22.92	30.47	25.07	26.01	20.43	28.08	21.07	24.1	26.27	20.87	22.48	24.21	17.06	20.23	22.62
2	17.27	15.24	17.32	19.35	22.45	21.68	23.89	25.57	22.59	22.05	23.13	21.75	23.59	22.2	19.72	25.16		23.77	21.6	23.04	23.38	23.25	20.66	15.57	15.51	21.19	20.4	18.69	20.89	20.63	26.81	24.73	26.38		21.77	25.14	23.16	18.27	19.88	24.36	22.4	24.45	22.2	18.97	21.54	22.78	19.19	25.27	20.13
4	16.71	20.98	23.91	27.95	23.8	22.68	19.9	22.06	19.9	22.62	17.8	21.27	24.18	18.14	20.99	22.65		20.69	25.92	17.48	25.44	26.2	21.03	19.71	18.06	21.61	23.38	24.44	20.85	19.78	23.23	21.84	24.77		24.28	21.51	20.12	22.96	24.59	19.46	27.06	26.59	29.68	23.33	20.16	24.36	25.3	21.3	21.86
6	24.12	17.61	19.21	17.39	25.36	22.12	17.91	19.38	20.73	19.54	17.34	15.6	16.42	21.82	24.22	25.49		25.61	20.51	17.69	20.83	22.45	22.55	22.84	18.79	21.64	20.54	25.19	26.62	15.64	17.2	22.13	20.29		20.39	25.26	22.26	22.13	21.76	19.22	20.05	19.57	22.17	24.15	22.26	23.74	17.82	22.96	17.37
8	29.4	15.8	22.47	20.14	16.31	24.52	19.45	30.49	16.98	20.11	20.61	16.22	19.04	20.17	18.2	22.02		24.37	24.94	20.07	24.41	18.92	23.28	23.45	19.09	22.53	25.32	21.25	27.79	18.53	18.89	24.71	20.85		22.23	20.59	27.77	25.72	21.69	17.24	19.5	24.14	24.94	21.39	23.6	24.58	21.72	23.84	18.89
10	18.28	22.73	20.98	17.73	33	24.27	18.68	19.05	20.07	17.03	20.85	20.74	18.2	16.71	14.19	23.08		21.73	21.99	19.78	24.34	16.56	21.7	18.78	22.72	19.07	17.73	19.45	22.52	15.87	18.36	19.37	20.37		21.54	23.88	17.1	20.57	21.98	20.53	20.44	21.99	21.17	24.71	23.4	22.09	24	23.08	18.51
12	24.38	20.51	17.7	21.55	18.08	24.97	17.54	16.45	14.94	20.3	28.72	18.18	12.92	13.69	13.74	23.83		23.06	17.28	20.15	30.97	24.71	22.55	21.67	22.57	23.94	19.75	21.31	21.9	18.55	17.32	20.29	22.79		19.1	28.4	21.82	23.44	25.13	20.23	20.23	19.38	24.94	20.27	20.93	18.92	20.49	28.62	21.35
14	24.66	23.07	20.55	18.52	18.33	23.86	17.95	18.08	15.87	14.62	15.39	17.97	13.8	20.19	17.38	20.85		23.49	23.06	22.57	22.57	21.37	21.19	21.53	26.13	17.39	23.09	25.01	19.86	14.82	19.77	18.83	25.57		24.45	22.64	18.23	25.66	22.7	15.95	23.22	25.58	27.84	22.01	21.65	18.89	19.78	24.88	21.49
16	28.3	20.69	20.07	25.19	21.53	20.7	18.81	19.75	15.93	21.84	20.35	22.28	15.03	16.13	16.35	15.1		26.22	20.08	18.84	23.83	26.16	22.22	18.17	21.79	25.84	19.47	20.94	20.36	15.37	24.03	18.2	18.57		20.67	26.66	25.72	22.1	23.33	19.46	22.75	25.8	21.49	22.32	21.3	20.92	22.21	25.03	21.2
18	19.46	22.22	20.24	19.88	18.94	19.65	26.71	24.43	14.13	23.66	18.74	19.95	15.6	17.2	11.51	15.9		23.17	23.58	21.53	22.36	18.36	23.66	19.66	23.78	19.72	21.57	23.52	18.59	18.62	23.03	22.14	18.2		26.43	22.51	24.49	24.76	22.03	16.61	22.96	20.19	27.75	20.73	21.6	22.54	25.4	26.24	23.91
20	22.9	17.85	21.14	24.85	24.86	23.12	23.82	20.6	14.63	22.16	17.49	19.35	12.37	15.89	14.18	20.23		28.54	20.87	23.78	23.87	19.98	21.15	23.52	20.96	22.98	22.98	21.69	18.62	18.59	24.41	21.44	23.29		20.72	22.64	18.91	24.02	25.26	24.2	20.15	20.83	25.8	18.03	18.89	18.66	18.3	25.29	22.3
22	20.17	21.3	20.37	21.61	21.05	22.5	22.9	24.86	21.93	18.53	30.56	20.53	15.81	16.86	14.72	21.86		20.73	21.36	23.54	21.1	19.27	22.7	20.44	19.63	23.06	18.32	19.79	21.33	16.97	21.2	20.1	20.79		24.98	20.39	23.47	23.42	23.13	20.8	17.79	22.01	22.32	23.89	27.11	19.29	22.53	18.69	22.97
24	26.5	17.42	19.25	24.05	18	41.84	23.05	23.36	17.57	19.76	21.9	20.56	20.35	21.82	11.72	15.24		19.84	20.58	24.1	21.45	21.28	25.47	20	22.51	24.03	23.02	21.97	23.91	23.44	22.81	24.1	20.3		21.14	23.87	24.76	19.15	23.11	21.24	21.41	23.31	24.88	21.08	19.47	22.14	21.81	19.36	23.8
26	24.8	20.13	20.23	20.01	18.84	23.37	18.04	22.64	15.08	24.92	16.23	20.25	16.99	17.37	23.03	18.1		21.98	22.91	21.34	23.98	21.93	19.54	24.25	22.59	20.78	20.98	21.38	23.21	20.87	22.22	20.01	23.92		25.18	23.02	24.09	20.62	21.96	23.16	21.35	25.05	28.97	21.44	20.83	21.1	23.98	24.15	21.31
28	18.6	18.96	22.93	24.36	19.83	22.01	20.23	18.14	14.59	19.51	21.9	17.14	19.7	18.84	16.25	14.65		25.78	19.14	23.61	23.98	25.99	20.67	22.67	21.69	23.41	23.23	18.72	19.36	20.47	14.66	19.99	21		21.2	24.8	30.19	18.87	20.99	23.01	17.63	24.34	24.37	18.71	20.22	25.02	20.9	23.83	21.6
30	22.55	19.05	21.86	25.2	17.39	19.98	26.27	23.82	17.24	20.91	16.95	25.55	19.69	16.24	12.8	14.61		28.48	23.23	24.17	26.78	24.47	24.53	21.95	21.37	26.65	21.89	22.82	23.23	27.5	22.65	20.52	20.69		21.34	20.38	24.07	21.29	29.03	21.92	19.8	21.63	18.58	23.12	19.17	19.02	23.79	25.44	22.65
32	21.04	20.49	21.77	19.25	21.04	20.8	18.85	22.28	20.89	22.46	22.75	19.31	21.81	18.97	14.54	19.12		27.05	23.18	24.8	24.65	19.01	17.79	24.35	23.77	22	18.36	24.95	22.97	20.73	18.8	20.15	27.67		21.22	23.34	22.14	21.93	22.92	19.81	23.75	24.26	23.25	21.09	22.08	24.18	22.21	23.83	22.13
34	19.5	21.62	21.17	18.3	20.83	23.66	19.81	20.52	19.8	23.96	19.45	20.57	20.03	20.56	17.66	19.91		24.29	22.53	19.82	24.23	20.13	24.08	22.86	23.81	24.5	21.69	21.15	39.42	18.65	22.04	24.83	19.72		27.71	21.46	20.58	21.52	24.2	26.41	19.9	22.43	23.86	26.84	24.73	24.55	18.4	25.28	22.87
36	22.45	21.74	19.45	21.01	23.69	26.79	20.09	23.2	25.67	21.92	23.26	18.64	15.91	18.07	14.98	15.46		18.81	22.31	27.21	26.82	23.58	23.69	20.07	22.61	18.23	21.76	26.7	17.65	18.11	16.61	22.82	25.21		21.19	21.3	25.15	25.52	21.86	24.74	21.44	22.14	22.88	22.07	24.99	24.84	27.77	22.2	25.24
38	19.85	21.53	24.18	20.52	25.2	16.67	22.44	20.11	18.58	25.56	19.5	16.52	20.35	19.69	18.92	18.17		21.6	21.32	28.37	26.35	20.65	24.7	27.07	28.05	24.41	24.96	20.96	20.44	23.83	18.49	24.96	21.33		23.36	22.83	23.42	23.73	22.37	22.21	20.84	21.71	26.43	22.24	17.83	23.85	20.06	22.64	24.86
40	20.32	18.33	22.99	18.92	21.65	21.48	20.71	19.24	17.32	21.64	18.6	21.06	21.96	18.09	18.23	19.51		24.27	21.17	21.33	27.48	20.47	28.9	22.86	21.75	18.93	25.99	21.51	21.12	22.9	17.77	26.03	21.47		22.53	26.73	20.04	24.08	20.72	20.32	22.68	24.91	22.82	22.33	21.49	22.33	21.84	19.13	21.26
42	23.38	18.06	20.84	19.8	26.69	21.72	24.12	22.36	21.4	23.34	17.21	19.57	20.67	20.55	20.16	18.75		20.83	19.72	21.85	24.56	20.69	19.56	20.52	22.21	17.65	19.46	27.58	22.7	28.58	28.01	25.9	21.53		21.44	23.29	22.99	21	25.6	22.19	19.35	24.58	23.75	23.79	23.3	28.19	22.54	22.56	22.35
44	21.34	22.35	22.56	20.68	23.99	21.72	20.68	18.97	20.12	21.41	17.84	18.5	20.08	20.56	18.05	19.49		20.61	20.49	27.31	27.8	24.75	25.03	21.77	22.54	25.3	23.64	22.38	18.05	23.77	17.76	22.37	21.67		22.73	21.49	19.74	20.58	20.95	28.41	23.04	29.94	24.75	20.49	22.11	23.05	18.12	24.4	23.26
46	22.98	19.81	20.58	22.83	21.28	23.45	19.91	23.38	19.89	19.92	17.08	20.65	31.9	20.23	17.68	20.25		27.22	23.24	24.41	29.09	20.23	20.44	25.84	21.74	20.01	17.84	28.99	18.07	21.14	22.44	18.45	20.64		21.19	25.73	19.65	26.38	21.02	21.63	23.61	23.33	24.02	22.32	21.94	22.78	20.38	28.09	21.92
48	21.05	20.1	24.85	22.81	25.66	19.58	21.46	20.47	17.17	22.05	24.85	15.59	20.19	21.81	21.35	19.58		25.61	21.17	25.51	27.01	23.61	21.68	23.88	24.44	24.94	19.81	26.36	19.28	30.99	19.58	24.93	24.81		23.77	21.27	20.61	23.1	25.16	22.95	20.95	17.81	23.99	28.64	17.78	22.87	21.01	23.54	26.05
50	21.24	20.94	18.66	18.56	18.21	22.7	18.11	24.98	20.15	21.91	16.6	15.93	21.86	22.22	22.13	21.13		27.22	19.83	22.3	25.45	17.53	24.14	19.49	22.27	26.74	24.68	19.28	22.24	23.02	23.04	19.13	22.45		22.47	21.67	26.3	21.25	21.74	22.4	23.69	21.21	24.93	22.26	25.23	23.82	26.36	29.5	23.63
52	27.08	19.79	17.36	21.53	19.95	20.23	19.68	19.37	20.88	21.17	20.97	15.63	24.17	21.24	21.7	18.76		18.37	23.17	22.19	22.42	20.36	24.37	20.89	19.34	19.72	22.06	22.52	21.71	18.72	23.21	20.23	20.24		21.4	22.88	26.32	20.53	21.77	25.54	24.59	21.59	19.01	20.51	23.63	21.78	23.15	24.15	26.32
54	21.8	25.45	21.37	21.18	21.39	22.79	19.67	22.06	23.51	15.12	20.58	17.79	21.39	20.4	19.35	28.48		20.35	22.79	24.35	25.21	23.8	31.5	26.32	25.19	22.75	21.17	25.14	19.15	22.51	21.04	25.46	21.48		21.6	21.11	22.16	20.38	22.71	26.3	21.29	23.03	23.05	22.44	20.07	24.23	24.3	23.11	23.09
56	23.73	21.43	20.08	24.2	20.03	22.66	21	22.59	21.14	21.71	21.34	19.32	20.57	22.69	17.02	20.87		26.89	27.95	27.07	24.3	21.07	23.47	21.62	23.94	27.05	26.76	22.8	19.83	22.86	20.14	24.3	25.69		25	24.35	20.67	21.71	22.47	18.18	23.48	22.7	22.71	23.16	23.62	24.59	21.31	24.34	19.99
58	26.58	21.29	20.63	37.27	21.58	20.14	22.05	21.32	19.24	20.41	22.34	20.3	19.27	19.07	22.43	24.69		24.7	23.06	23.1	26.28	24.11	24.78	27.66	22.64	23.89	24.64	21.21	25.01	22.12	23.73	19.69	27.24		23.45	18.26	23.66	23.33	23.2	20.26	21.57	24.68	20.26	22.63	24.27	24.96	27.72	18.53	19.17
endpoint values (after 1h)
hiPSC wt	hiPSC wt differentiated	hiPSC M368A	hiPSC M368A differentiated	blank
26.58	24.7	23.45	29.43	15.86
21.29	23.06	18.26	24.46	21.77
20.63	23.1	23.66	26.68	12.51
37.27	26.28	23.33	24.53	29.69
21.58	24.11	23.2	29.13
20.14	24.78	20.26	30.07
22.05	27.66	21.57	25.56
21.32	22.64	24.68	27.13
19.24	23.89	20.26	27.43
20.41	24.64	22.63	24.78
22.34	21.21	24.27	30.44
20.3	25.01	24.96	27.32
19.27	22.12	27.72	27.96
19.07	23.73	18.53	29.23
22.43	19.69	19.17	31.44
24.69	27.24	23.46	28.11
Number of families	1
Number of comparisons per family	10
Alpha	0.05
Tukey's multiple comparisons test	Mean Diff.	95.00% CI of diff.	Below threshold?	Summary	Adjusted P Value
hiPSC wt vs. hiPSC wt differentiated	-2.569	-4.615 to -0.5226	Yes	*	0.0114	A-B
hiPSC wt vs. hiPSC M368A	-1.041	-3.573 to 1.491	No	ns	0.7066	A-C
hiPSC wt vs. hiPSC M368A differentiated	-6.309	-8.336 to -4.282	Yes	****	<0.0001	A-D
hiPSC wt vs. blank	1.465	-23.56 to 26.49	No	ns	0.9857	A-E
hiPSC wt differentiated vs. hiPSC M368A	1.528	-0.9798 to 4.036	No	ns	0.3676	B-C
hiPSC wt differentiated vs. hiPSC M368A differentiated	-3.74	-6.562 to -0.9182	Yes	**	0.0073	B-D
hiPSC wt differentiated vs. blank	4.034	-9.717 to 17.78	No	ns	0.5984	B-E
hiPSC M368A vs. hiPSC M368A differentiated	-5.268	-7.946 to -2.591	Yes	***	0.0002	C-D
hiPSC M368A vs. blank	2.506	-15.26 to 20.27	No	ns	0.9307	C-E
hiPSC M368A differentiated vs. blank	7.774	-12.03 to 27.58	No	ns	0.4028	D-E
Test details	Mean 1	Mean 2	Mean Diff.	SE of diff.	n1	n2	q	DF
hiPSC wt vs. hiPSC wt differentiated	21.42	23.99	-2.569	0.6567	15	16	5.532	14
hiPSC wt vs. hiPSC M368A	21.42	22.46	-1.041	0.8126	15	16	1.811	14
hiPSC wt vs. hiPSC M368A differentiated	21.42	27.73	-6.309	0.6506	15	16	13.71	14
hiPSC wt vs. blank	21.42	19.96	1.465	3.253	15	4	0.6369	2
hiPSC wt differentiated vs. hiPSC M368A	23.99	22.46	1.528	0.8122	16	16	2.661	15
hiPSC wt differentiated vs. hiPSC M368A differentiated	23.99	27.73	-3.74	0.9138	16	16	5.788	15
hiPSC wt differentiated vs. blank	23.99	19.96	4.034	2.592	16	4	2.201	3
hiPSC M368A vs. hiPSC M368A differentiated	22.46	27.73	-5.268	0.8671	16	16	8.593	15
hiPSC M368A vs. blank	22.46	19.96	2.506	3.349	16	4	1.058	3
hiPSC M368A differentiated vs. blank	27.73	19.96	7.774	3.734	16	4	2.945	3
[truncated: 21 more columns]
