# Supplementary material for: The C-terminus of the prototypical M2 muscarinic receptor localizes to the mitochondria and regulates cell respiration under stress conditions
Source: PLoS Biol. 2024 Apr 29;22(4):e3002582. doi: 10.1371/journal.pbio.3002582 (PMC11093360; doi:10.1371/journal.pbio.3002582)
Supplement: S1 Data — (ZIP) [file pbio.3002582.s014.zip › Figure 6/Figure 6.xlsx]

## Sheet: Figure 6A
empty	GFP	M2 wt	M2 tail			Tukey's multiple comparisons test	Mean Diff.	95.00% CI of diff.	Below threshold?	Summary	Adjusted P Value
44.8766	100.376	30.3256	18.7851			empty vs. GFP	-23.42	-53.25 to 6.415	No	ns	0.1599	A-B
57.1747	105.976	37.9634	17.4277			empty vs. M2 wt	20.73	-14.07 to 55.54	No	ns	0.3827	A-C
58.334	90.4822	39.336	13.9145			empty vs. M2 tail	47.69	15.06 to 80.32	Yes	**	0.0035	A-E
63.5013	132.896	18.7031	16.8267			GFP vs. M2 wt	44.15	18.98 to 69.33	Yes	***	0.0003	B-C
38.1874	70.2697	37.6862	42.8854			GFP vs. M2 tail	71.11	56.71 to 85.51	Yes	****	<0.0001	B-E
						M2 wt vs. M2 tail	26.96	4.613 to 49.30	Yes	*	0.0142	C-E
141.278	82.9301	47.5095	14.8042
108.416	94.0247	35.6761	40.8194
118.291	116.945	95.0231	42.2148
163.586	109.137	25.8609	27.4529
116.494	96.9628	36.6167	21.7387
64.4864	80.6	54.9436	10.7049
56.1062	125.428	51.5508	40.3518
63.6735	101.697	40.3563	64.8497
72.709	109.619	28.399	30.2568
35.5084	82.6557	77.6382	26.9002
	67.2438	133.428	11.6869
	115.877	117.763	111.984
	110.454	103.524	104.141
	95.5609	71.7355	43.6399
	110.865	120.094	71.1671
	108.663	224.379	60.7843
	116.209	205.783
	109.76	50.1907
	13.7441	53.3753
	151.623

## Sheet: Figure 6B
transfection 1 28.01.2021		transfection 2 30.01.2021		transfection 3 02.02.2021
ROS amount [a.u.]	M2 tail amount [a.u.]	ROS amount [a.u.]	M2 tail amount [a.u.]	ROS amount [a.u.]	M2 tail amount [a.u.]
7.839	0.252	4.768	2.171	4.841	0.167
4.809	0.175	2.288	5.39	4.005	2.82
11.171	0.238	2.527	11.181	1.414	7.326
6.577	0.299	7.05	0.254	4.082	0.604
2.898	11.078	5.945	2.805	11.352	0.353
2.994	48.747	0.642	0.318	9	6.103
4.456	2.885	3.752	2.229	6.259	0.139
6.875	0.183	7.52	0.174	1.988	39.304
4.963	0.744	4.234	0.314	2.095	0.319
2.241	28.719	2.823	0.074	11.566	0.237
2.625	3.962	2.371	48.268	5.13	0.501
2.708	48.367	1.479	17.878	6.357	0.217
6.961	0.274	1.673	8.986	3.65	0.149
2.432	0.155	2.755	41.934	10.277	0.149
6.714	5.019	3.1	0.141	5.769	4.085
5.114	0.345	3.01	13.128	2.291	7.179
8.131	0.197			10.347	0.153
3.136	0.242			3.522	2.155
5.66	0.351			4.412	0.869
3.159	0.105			1.637	0.683
1.677	30.673			6.126	0.212
2.081	2.354			8.001	5.997
6.218	0.421			2.994	0.116
1.224	24.995			5.848	4.438
4.602	2.262			2.628	0.171
1.936	0.285
2.373	16.64
M2 tail amount binned [a.u.]			ROS amount binned [a.u.]
average	s.e.m.	n	average	s.e.m.	n
14.9573	3.82058	16	1.83813	0.120886	16
7.29426	2.95743	25	3.5513	0.160378	25
1.30287	0.479284	14	6.17353	0.162531	14
1.3853	0.819784	9	9.5204	0.531222	9

## Sheet: Figure 6C
	Construct	24h after transfection				72h after transfection
	untransfected cells	1	1	1	1	1	1	1	1
	M2 wt	0.82	0.6	0.41	0.46	0.46	0.54	0.42	0.41
	M2 M368A	0.83	0.84	0.88	0.85	0.68	0.91	0.66	0.61
	each datapoint represent number of cells counted normalized to untransfected within a cell culture flask
Within each column, compare rows (simple effects within columns)
Number of families	2
Number of comparisons per family	3
Alpha	0.05
≈†√≠d√°k's multiple comparisons test	Mean Diff.	95.00% CI of diff.	Below threshold?	Summary	Adjusted P Value
24h after transfection
untransfected cells vs. M2 wt	0.4275	0.2191 to 0.6359	Yes	**	0.0016
untransfected cells vs. M2 M368A	0.15	-0.05842 to 0.3584	No	ns	0.1603
M2 wt vs. M2 M368A	-0.2775	-0.4859 to -0.06908	Yes	*	0.0143
72h after transfection
untransfected cells vs. M2 wt	0.5425	0.3341 to 0.7509	Yes	***	0.0004
untransfected cells vs. M2 M368A	0.285	0.07658 to 0.4934	Yes	*	0.0126
M2 wt vs. M2 M368A	-0.2575	-0.4659 to -0.04908	Yes	*	0.0202
Test details	Mean 1	Mean 2	Mean Diff.	SE of diff.	N1	N2	t	DF
24h after transfection
untransfected cells vs. M2 wt	1	0.5725	0.4275	0.06366	4	4	6.715	6
untransfected cells vs. M2 M368A	1	0.85	0.15	0.06366	4	4	2.356	6
M2 wt vs. M2 M368A	0.5725	0.85	-0.2775	0.06366	4	4	4.359	6
72h after transfection
untransfected cells vs. M2 wt	1	0.4575	0.5425	0.06366	4	4	8.522	6
untransfected cells vs. M2 M368A	1	0.715	0.285	0.06366	4	4	4.477	6
M2 wt vs. M2 M368A	0.4575	0.715	-0.2575	0.06366	4	4	4.045	6

## Sheet: Figure 6D
Sample 1	Donor	Prebleach	Postbleach	Efficiency%		Acceptor	Prebleach	Postbleach	Bleach%		Sample	Donor	Prebleach	Postbleach	Efficiency%		Acceptor	Prebleach	Postbleach	Bleach%
M2C-mTq2+CV-EYFP	mTq2	1568.44	1668.17	6.359		EYFP	872.98	802.591	8.063		M2C-mTq2+pSMAC-EYFP	mTq2	1375.49	1314.49	-4.435		EYFP	857.568	681.719	20.506
		1662.95	1734.12	4.28			903.441	813.52	9.953				1255.12	1205.9	-3.922			715.578	630.261	11.923
		1705.93	1755.48	2.905			891.77	802.883	9.967				1233.67	1172.65	-4.946			1544.03	1185.48	23.222
		1871.88	1901.46	1.581			1023.29	969.823	5.225				1082.64	1095.66	1.202			689.545	615.594	10.725
		1704.9	1832.32	7.474			975.671	896.524	8.112				1683.17	1655.03	-1.672			1133.54	1022.25	9.818
		1761.37	1843.09	4.64			947.469	848.793	10.415				2034.34	1900.66	-6.571			1514.49	1354.47	10.566
		2082.9	2098.81	0.764			1123.21	1078.99	3.937				1422.54	1313.64	-7.655			1728.24	1387.75	19.701
		1335.19	1411.43	5.711			715.821	672.639	6.033				1458.13	1411.93	-3.169			1252.15	1023.21	18.284
		1831.46	1967.29	7.416			1213.55	998.69	17.705				1974.58	1997.24	1.147			1255.08	1221.52	2.674
		1747.97	1925.18	10.138			933.957	847.416	9.266				1745.8	1770.13	1.394			9860.55	7584.58	23.082
		2528.89	2576.61	1.887			729.845	705.124	3.387				1581.7	1303.21	-17.607			827.276	805.477	2.635
		2579.98	2611.06	1.205			707.909	690.357	2.479				1380.16	1377.39	-0.201			873.818	721.466	17.435
		1321.35	1356.05	2.626			734.613	689.069	6.2				1645	1506.66	-8.41			1050.03	974.771	7.167
		1741.23	1786.14	2.579			914.174	881.798	3.542				1771.35	1627.85	-8.101			1115.43	942.982	15.46
		1275.76	1338.2	4.894			692.627	647.407	6.529				1228.96	1167.54	-4.998			1514.45	1174.06	22.476
		2057.16	2115.34	2.828			925.603	865.617	6.481				1680.1	1518.57	-9.614			1207.22	961.929	20.319
		3244.43	3765.88	16.072			820.979	736.546	10.284				1515.39	1395.16	-7.934			1939.49	1591.65	17.934
		3072.04	3152.47	2.618			999.022	903.071	9.604
		2376.2	2433.12	2.395			754.773	673.37	10.785
Sample 2
M2C-mTq2+CV-mCitrine	mTq2	2807.95	2847.7	1.416		mCitrine	2528.6	1554.51	38.523		M2C-mTq2+pSMAC-mCitrine	mTq2	2535.1	2453.64	-3.214		mCitrine	1103.63	791.772	28.257
		2595.95	2789.77	7.466			2467.7	1501.91	39.137				2404.05	2457.76	2.234			1162.55	851.492	26.756
		1847.73	1883.76	1.95			2205.61	1191.17	45.994				2697.55	2825.8	4.754			1139.96	955.798	16.155
		3057.5	3138.55	2.651			3158.54	1813.07	42.598				2176.82	2151.47	-1.164			1001.53	868.085	13.324
		3265.32	3632.28	11.238			3045.68	1774.06	41.751				2462.76	2423.61	-1.589			1082.47	882.789	18.447
		2454.47	2714.52	10.595			3083.48	1717.91	44.286				2482.53	2569.68	3.511			1099.35	824.584	24.993
		2691.91	2822.67	4.857			2693.57	1510.79	43.911				1525.63	1607.54	5.369			728.023	592.389	18.63
		1691.65	1874.74	10.824			2165.15	1400.55	35.314				867.935	900.554	3.758			1899.43	1527.42	19.585
		3179.33	3294.41	3.62			3148.53	1590.98	49.469				901.458	887.11	-1.592			2297.58	1586.24	30.96
		3008.62	3175.08	5.533			2797.82	1544.35	44.802				846.483	836.637	-1.163			2522.25	1906.22	24.424
		2074.06	2296.12	10.707			2569.1	1395.92	45.665				928.925	964.744	3.856			1615.15	1322.64	18.11
		2398.41	2430.37	1.332			2969.6	1583.25	46.685				1137.01	1203.14	5.816			1044.81	791.766	24.219
		2538.17	2670.64	5.219			2651.3	1710.22	35.495
		2731.1	2814.62	3.058			3685.8	1928.18	47.686						1.715					21.989
		2620	2763.06	5.46			3922.66	2196.61	44.002
		1980.21	2062.58	4.159			2200.07	1416.14	35.632
		2271.64	2377.08	4.642			3377.61	1747.63	48.258
		1486.63	1510.01	1.573			1800.5	1537.69	14.596
		1167.14	1217.71	4.333			1952.62	1440.76	26.214
		1051.51	1071.23	1.876			2082.87	1485.29	28.69
		902.567	975.091	8.035			2064.16	1644.38	20.337
				5.264					39.002
M2C-mTq2-pMito-mCitrine		1213.2	1226.41	1.088		mCitrine	2282.28	2133.94	6.5
		1881.95	2128.69	13.111			4023.34	3840.62	4.542
		1494.55	1469.46	-1.678			4330.51	3880.33	10.396
		1715.48	1767.2	3.015			4595.2	4162.77	9.411
		1292.87	1311.05	1.406			2397.61	2284.04	4.737
		1403.44	1382.55	-1.488			3252.25	3129.66	3.769
		1216.34	1202.97	-1.099			3177.92	2781.65	12.469
		1276.79	1318.92	3.3			4058.68	3780.37	6.857
		1402.3	1428.19	1.847			3934.23	3592.29	8.691
		1440.06	1463.22	1.608			3370.83	3049.36	9.537
		1200.5	1228.52	2.333			4613.66	4075.65	11.661
		1250.81	1193.05	-4.617			4010.63	3444.05	14.127
		1211.24	1259.31	3.968			2874.53	2542.9	11.537
		1346.48	1245.58	-7.494			3284.62	3157.7	3.864
		1052.72	1089.22	3.468			2687.88	2448	8.925
		1270.29	1333.15	4.949			3582.6	3083.13	13.942
				1.482					8.81
Sample 3
M2C-mTq2+CV-mCitrine	mTq2	2934.37	3211.68	9.451		mCitrine	1124.51	954.274	15.138		M2C-mTq2+pSMAC-mCitrine	mTq2	1775.76	1852.51	4.322		mCitrine	2692.68	2300.86	14.551
		2762.15	2781.16	0.688			992.022	937.467	5.499				3025.48	2777.35	-8.201			3313.37	2777.35	16.177
		1688.85	1842.92	9.123			723.289	655.859	9.323				1665.29	1815.62	9.027			1219.45	1043.42	14.435
		2793.29	2909.61	4.164			1119.22	1062.88	5.033				2182.96	2085.07	-4.484			2501.07	2160.96	13.599
		3510.38	3698.63	5.363			1176.22	1088.29	7.476				1902.56	2051.02	7.803			3417.67	3037.37	11.128
		2912	2994.69	2.84			1037.99	952.788	8.208				1837.06	1890.85	2.928			1784.32	1356.18	23.995
		2715.28	2781.06	2.423			1119.28	992.894	11.292				2464.81	2364.03	-4.089			2472.49	2092.35	15.375
		3378.17	3537.97	4.73			882.345	807.793	8.449				1666.7	1636.92	-1.787			1107.4	1063.18	3.994
		2448.37	2534.43	3.515			728.919	707.208	2.979
		3001.05	3171.22	5.67			1277.91	1017.43	20.383						0.69
		4110.81	4225.26	2.784			1737	1383.37	20.359
		3974.62	4095.5	3.041			1775	1531.93	13.694
		3891.82	4386.55	12.712			1183.64	1131.5	4.405
		5116.59	5658.04	10.582			1386.01	1272.65	8.179
		4755.56	5208.56	9.526			1290.03	1189.69	7.778
		3701.46	4012.65	8.407			1600.85	1428.38	10.773
		3616.95	3794.53	4.91			1341.16	1281.02	4.484
		3570.25	3951.92	10.69			1370	1335.25	2.536
		3898.29	4298.01	10.254			1543.79	1459.48	5.461
		3782.68	3955.59	4.571			1328.61	1309.65	1.427
		4137.08	4364.5	5.497			1259.83	1240.58	1.528
		7196.27	7830.8	8.817			1910.73	1821.42	4.674
		9096.8	9307.92	2.321			2089.77	1940.23	7.156
		6788.64	7116.26	4.826			2141.72	1883.2	12.07
		9488.2	10267.7	8.215			2770.8	1862.6	32.778
				6.205
M2C-mTq2-pMito-mCitrine		2100.51	2153.03	2.501			48847.4	41035	15.993
		2019.76	2216.45	9.738			49327.5	37614.8	23.745
		2091.41	1893.52	-9.462			47920.3	31873.6	33.486
		1892.54	1989.5	5.123			45216.4	33191.3	26.595
		1970.86	2033.46	3.177			48296.3	34420.9	28.73
		1539.31	1511.48	-1.808			40780.8	36009.2	11.701
		2079.05	2033.06	-2.212			35951.6	30195.4	16.011
		1396.32	1319.7	-5.487			5026.8	3420.91	31.947
		1690.56	1629.67	-3.602			5961.25	4967.56	16.669
		1846.75	1869.09	1.21			6366.91	5915.72	7.087
		1494.81	1666.12	11.46			5267.91	4800.64	8.87
				0.967
