# Supplementary material for: The C-terminus of the prototypical M2 muscarinic receptor localizes to the mitochondria and regulates cell respiration under stress conditions
Source: PLoS Biol. 2024 Apr 29;22(4):e3002582. doi: 10.1371/journal.pbio.3002582 (PMC11093360; doi:10.1371/journal.pbio.3002582)
Supplement: S1 Data — (ZIP) [file pbio.3002582.s014.zip › Figure S10/Figure S10.xlsx]

## Sheet: Figure S10A
	OCR (pMoles/min)
time (min)	GFP	GFP s.e.m	M2tail	M2tail s.e.m.	M2wt	M2wt s.e.m.
0	100.735	5.03675	68.945	3.44725	79.8	3.99
7.5	103.402	5.1701	71.804	3.5902	89.749	4.48745
15	112.936	5.6468	64.056	3.2028	99.709	4.98545
22.5	111.635	5.58175	80.427	4.02135	91.999	4.59995
30	116.321	5.81605	75.531	3.77655	102.521	5.12605
37.5	81.215	4.06075	66.664	3.3332	74.735	3.73675
45	76.535	3.82675	64.033	3.20165	67.329	3.36645
52.5	83.229	4.16145	67.141	3.35705	80.76	4.038
60	82.473	4.12365	64.595	3.22975	76.929	3.84645
67.5	80.988	4.0494	66.537	3.32685	76.038	3.8019
75	137.892	6.8946	106.479	5.32395	141.199	7.05995
82.5	146.254	7.3127	105.14	5.257	136.918	6.8459
90	146.624	7.3312	109.734	5.4867	139.537	6.97685
97.5	144.466	7.2233	105.629	5.28145	133.94	6.697
105	134.952	6.7476	95.038	4.7519	133.75	6.6875
112.5	61.168	3.0584	53.637	2.68185	64.023	3.20115
120	51.745	2.58725	55.853	2.79265	66.446	3.3223
127.5	66.137	3.30685	59.859	2.99295	68.636	3.4318
135	54.709	2.73545	52.17	2.6085	57.697	2.88485
142.5	54.655	2.73275	59.817	2.99085	67.177	3.35885
2019-07-02
	empty	44.8766	141.278	64.4863
		57.1747	108.417	56.1062
		58.334	118.291	63.6735
		63.5013	163.586	72.709
		38.1874	116.494	35.5084
10.0326	GFP	100.376	82.9301	80.6	67.2438	108.663
10.7293		105.976	94.0247	125.428	115.877	116.209
10.1339		90.4822	116.945	101.697	110.453	109.761
1.26896		132.896	109.137	109.619	95.5609	13.7442
13.999		70.2697	96.9628	82.6557	110.865	151.623
11.088	WT	30.3256	47.5094	36.6167	77.6382	120.094
20.7163		37.9634		54.9436	133.428	224.379
18.9994		39.336	35.6761	51.5508	117.763	205.783
4.63397		18.7031	95.0231	40.3563	103.524	50.1907
4.92799		37.6862	25.8609	28.399	71.7355	53.3753
10.3392	Tail			40.8194	40.3518	111.984
9.61502		18.7851	42.8854	42.2148	64.8497	104.141
4.02915		17.4277	14.8042	27.4528	30.2568	43.6399
6.57066		13.9145		21.7387	26.9002	71.167
5.61205		16.8267		10.7049	11.6869	60.7843

## Sheet: Figure S10B
Suppl. Figure 10b
Data on bar columns
Plasmid	Total oxygen consumption	S.E.M.	Oligomycin treated	S.E.M.		Plasmid	Mitochondrial oxygen consumption (% over oligomycin treatment) = Data C/Data A*100	S.E.M.
Control	3.98	0.33962	2.19	0.17616		Control	44.8911	6.33367
M2	3.67	0.14422	2.34	0.17474		M2	36.2398	7.51833
M2stop228	2.62	0.11269	2.19	0.05667		M2stop228	16.285	6.2341
M2trunk(1-228)	3.28	0.40723	2.25	0.18028		M2trunk(1-228)	31.4024	11.6427
M2tail(368-466)	2.38	0.11015	2.23	0.05686		M2tail(368-466)	6.30252	3.1722
Data of each single experiment
Data A	Total oxygen comsumption
	ng-atom of oxygen/min/10^6 cells
Plasmid	Experiment 1	Experiment 2	Experiment 3
Control	3.33	4.48	4.12
M2	3.75	3.39	3.87
M2stop228	2.63	2.81	2.42
M2trunk(1-228)	2.53	3.93	3.38
M2tail(368-466)	2.18	2.4	2.56
Data B	Total oxygen comsumption after oligomicine
	ng-atom of oxygen/min/10^6 cells
Plasmid	Experiment 1	Experiment 2	Experiment 3
Control	1.88	2.2	2.49
M2	2	2.58	2.44
M2stop228	2.25	2.08	2.25
M2trunk(1-228)	2	2.15	2.6
M2tail(368-466)	2.12	2.31	2.26
Data C	Difference betwen Data A and Data B
Plasmid	Experiment 1	Experiment 2	Experiment 3
Control	1.45	2.28	1.63
M2	1.75	0.81	1.43
M2stop228	0.38	0.73	0.17
M2trunk(1-228)	0.53	1.78	0.78
M2tail(368-466)	0.06	0.09	0.3

## Sheet: Figure S10C
Primo esperimento	secondo esperimento
CTR	CTR
ng-atom of oxygen/min/106cells	ng-atom of oxygen/min/106cells	Time (min)
4.54187	4.36309	0	4.45248
4.75849	4.52961	2.5	4.64405
4.75957	4.52853	5	4.64405
4.74486	4.52344	7.5	4.63415
4.76121	4.52901	10	4.64511
4.76178	4.52846	14.2	4.64512
4.57181	4.29919	15	4.4355
2.79524	2.54356	16.5	2.6694
2.5992	2.3196	20	2.4594
2.59918	2.31962	22.5	2.4594
2.59917	2.31963	25	2.4594
2.59916	2.31964	27.5	2.4594
2.59917	2.31963	30	2.4594		minutes	ng/atom oxygen	ng/atom oxygen	ng/atom oxygen
					0	4.45248	2.77354	4.27796
C-ter	C-ter				2.5	4.64405	2.86802	4.46848
ng-atom of oxygen/min/106cells	ng-atom of oxygen/min/106cells	Time (min)			5	4.64405	2.86712	4.46848
2.86393	2.68315	0	2.77354		7.5	4.63415	2.86706	4.45863
2.97801	2.75803	2.5	2.86802		10	4.64511	2.8681	4.46953
2.97603	2.75821	5	2.86712		14.2	4.64512	2.86803	4.46954
2.97616	2.75796	7.5	2.86706		15	4.4355	2.67521	4.26107
2.97811	2.75809	10	2.8681		16.5	2.6694	2.67221	2.7
2.98469	2.75137	14.2	2.86803		20	2.4594	2.67011	2.34579
2.8052	2.54522	15	2.67521		22.5	2.4594	2.67341	2.34579
2.79805	2.54637	16.5	2.67221		25	2.4594	2.67521	2.34579
2.80791	2.53231	20	2.67011		27.5	2.4594	2.67561	2.34579
2.82121	2.52561	22.5	2.67341		30	2.4594	2.67121	2.34579
2.82291	2.52751	25	2.67521
2.82321	2.52801	27.5	2.67561
2.81298	2.52944	30	2.67121
WT	WT
ng-atom of oxygen/min/106cells	ng-atom of oxygen/min/106cells	Time (min)
4.16406	4.39186	0	4.27796
4.33849	4.59847	2.5	4.46848
4.32998	4.60697	5	4.46848
4.31372	4.60354	7.5	4.45863
4.30653	4.63253	10	4.46953
4.29288	4.6462	14.2	4.46954
4.11157	4.41057	15	4.26107
2.53416	2.86584	16.5	2.7
2.19799	2.49359	20	2.34579
2.17799	2.51359	22.5	2.34579
2.22809	2.46349	25	2.34579
2.18603	2.50555	27.5	2.34579
2.20962	2.48197	30	2.34579

## Sheet: Figure S10F
minutes	Untransfected cells + Olygomycin																Untransfected cells																M2 wt																M2tail
0	25.9	24.1	28.4	25	20.7	26.3	20.7	30.1	26.9	25.2	32.8	28.5	27.9	24.1	21.6	27.5	25.4	22.9	24.8	26.9	26.3	22	22.1	24.5	26.6	26.8	25.6	22	27	24.8	24.2	24	20.9	24.1	34.2	26.3	26.2	25.4	27	25.3	25.7	26.2	26.2	24.1	22.8	26.6	21.9	24.7	25.3
2	22.9	24.5	27.7	21.7	24	26.2	18.1	28.6	29.8	29.3	18.1	23.5	23.4	26.5	14.8	22.3	23	25.4	26.4	24.9	26.8	31.2	25.6	25.9	20.4	27.7	21.3	27.3	27	29.5	20.3	30.8	22.9	23	27.8	27.2	27.1	24.4	23.9	23.7	26.3	23.8	22.2	24.8	25.4	25.1	23.7	23.3	29.8
4	23.1	25.5	27.1	27.4	37	24.4	22.3	26.1	21.8	30.2	24.8	28	22.8	25.3	13.6	30	28.5	24.6	24.3	26.8	26.8	22.7	24.6	23	23.5	32.8	22	28.9	28.1	29.5	25.4	25	20.7	20.7	28.3	23.5	26.4	24	22.1	23.1	27.8	28.5	26.8	26.1	27.7	23.1	19.9	16.8	24
6	23.2	22.6	22.5	25.2	19.4	25.1	26.5	24.5	13.8	23.6	23.8	27.7	22.1	24.7	11.8	24.2	23.4	24.8	25.5	25.7	29.8	24.4	23.7	26.4	22.9	25.6	19.2	24	25.3	27.6	22.9	26.7	20.8	23.3	24.8	26.5	25	22.5	26.5	23.7	28.5	24.4	22.7	25.4	25.2	22.7	23.3	18.1	25.6
8	22.7	26.6	26.2	27.2	26.6	25.6	16.4	25.1	16.9	22.6	20.7	27.8	31	22.7	15.5	25.9	26	25.1	24.6	23	28.9	24.3	26.3	25.4	28.4	23.1	22.7	23	28.6	21.3	19.9	28.2	22.4	21.9	25	28.4	25.2	24.6	29.1	25.5	24.6	25.3	27.5	24.8	29.3	23.1	22.5	19.3	29.2
10	24.4	23.8	24.8	26.5	18.3	23.9	23.8	27.6	25	24.1	16.9	28.3	19	25.8	23.8	24.9	22	25.4	26.8	27.1	23.7	24.1	25.2	27.6	22.7	28	21.9	23.2	23.8	27.2	17	28.6	21.8	21.9	21.5	27.8	27.1	23.7	25.5	23.9	23.6	24.2	22.9	27.8	23.9	22.3	20	13.6	31.8
12	23.4	24.3	25.4	29.9	18.5	25.1	26.1	29	17.9	23.7	18.4	30.8	12.3	26.6	16.8	26.2	20.3	28	27.1	25.8	28.4	27.6	30.1	23.9	24.3	31.3	24.5	26.3	24.7	26.7	20.9	24	18.5	24.6	28.8	25.1	27.7	23.7	25.5	22.8	26	23.9	20.8	23.5	23.9	24.7	24.5	18.2	28.4
14	20.5	25.2	29	29.6	17.7	28.7	24	25.3	13.7	26.3	20	29.4	22.3	23.4	14.9	18	25.1	28.1	22.2	24.7	25.2	30.1	24.5	32.9	27.7	27	24	27.6	25.6	31.3	19.7	32.1	22	24.1	24.4	24.5	27.1	24.9	24.4	24.4	27	23.7	18.8	24.1	25.1	22.3	22	25.6	29.6
16	22.1	23.1	24.3	28.5	19.4	26.3	28.4	26.3	19.8	22	20.8	29.7	27.3	26.3	22.6	25.7	23.6	26.4	23.5	25.5	28.2	26.2	26.4	26.7	19.8	31.1	32.3	22.3	27.6	23.8	21.8	24.4	24.1	27.5	29.1	26.6	26.7	28.7	27.5	20.9	27.8	23.6	23.1	25.8	27.4	24.1	24.7	14.5	27.7
18	22.2	21.8	21.9	23.6	21.1	23	18.6	26.9	22.6	19.7	19.8	27.7	21.1	27.8	24	24.8	24.1	27	24.1	25.6	26.8	26.1	26.7	24.6	26.9	29.7	27.1	25.5	25	26.2	20.4	30.5	22.3	22.9	30.8	30.8	27.8	31.4	25.2	23.8	23.7	26	22.4	26.2	23.9	24.7	24.9	21.7	31.3
20	18.9	25.4	25.6	35.9	20.8	27.2	22.8	27	18.4	29.5	27.2	27.2	17.8	23.5	20.5	24	20.8	27.4	27.5	28.1	34.2	27.3	25.9	31.5	27	37.2	23.9	30.5	29.3	30.9	21.9	24.1	22.2	25.5	27.4	28.3	26	26.8	25.8	23.6	23.9	25.9	23.1	27.9	26.3	32.6	23.1	18.2	27.6
22	21.1	25.5	24.7	25.6	24.5	27.4	21.5	29.6	20.2	29.6	20.7	24.2	24.3	24.1	18.7	25	22	28.4	28.3	25.8	26.3	26.4	27.4	26.4	25.8	33.6	23.1	28	33.1	28.6	20.6	30.2	22	23.1	27.8	23.5	26.1	26.1	27.3	23.4	25.2	25	22.1	25.1	29	23.2	26.6	22.3	29.3
24	23.5	26.2	26.3	31	21.8	27.5	21.1	30	16.6	27.4	22.2	32	26.7	25.8	17.9	26.7	24.5	28.4	26.4	25	26.9	27.6	27.3	26.2	26.3	30.7	26.6	27.3	27.9	32.2	19.9	25	28	24.5	24.8	32.4	24.8	27.8	25.7	25.2	28.2	27.9	20	27	29.5	21.5	21	21.8	27.8
26	25.4	25.8	25.4	27.9	21.7	22.9	19.2	27.6	27.9	29.4	23.8	29.8	24.5	24.5	28.8	24.4	22.5	25.5	31.1	26.1	27.7	26	26.9	28.8	23.7	28	22.7	26.2	29	28.6	21.1	30.9	23.5	22.8	23.6	26.2	25.1	25.4	25.6	26.6	25	24.1	24.4	27.5	23.9	19.9	21.8	18.7	33.2
28	22.6	28.9	27.6	27.2	24.4	28.5	20.1	27.5	16.5	22.5	22.4	28.9	27.6	25.9	24.7	26.5	27.3	29	26.4	31.4	31.1	30.2	30.4	26.5	26.3	29.6	21.5	26.3	30.7	28.5	18.4	34.8	26.9	24.7	28.9	22.4	27.9	29	22.3	25.3	28.8	24.1	22.4	24.4	25	21.4	22.4	18.3	29
30	22.7	23.6	21.8	28.5	28.8	27.6	21.7	25.8	22.6	28.7	20.7	28.9	27	25.3	26	23.7	25.3	29.5	27.2	27.5	29.2	29.5	27.2	28.3	28.5	30.1	27.8	21	38.2	28.4	20.1	32.2	27.3	24.2	24.1	24.9	25	26.1	26.2	25	30	22.8	19.7	25.8	29.6	24.3	20.7	21	33.6
32	23.8	23.9	27.8	25.3	28.8	27.4	19.7	28.4	19.8	28.3	25.4	28.3	24.3	28	22.1	28.1	25	27.3	26.3	27.6	29.8	27.4	31.5	26.8	25.6	32.3	22.7	23.3	28.7	31.6	21	33.8	22.2	25.4	27.4	28.9	26.3	25.9	29.4	25.8	27.1	25.9	25.2	31.4	23.8	25.8	24.6	21.4	32
34	23.2	22.3	24.9	24.8	22.5	28.6	26.4	30.4	18.7	20.3	21.2	28.1	25.2	25.3	24.7	25	22.2	32.4	25.7	28	35.4	32.3	29.7	29.1	25.6	31.6	24	29.3	30.2	26.7	21	32.5	26.3	23.5	26.7	29.9	24	29.7	24.8	24.8	29.9	23.8	18.9	23.6	25.5	28	26.1	22.2	32.9
36	25.3	24.5	22.4	28.9	22.1	26.4	20.9	29.3	25.9	27.3	19.8	28.7	26	24.9	23.4	26.5	22.1	30.5	28.3	26.3	30.2	29.4	29.8	30.8	25.8	31.1	30.5	34.6	25.8	29.7	19.1	37.8	25.4	21.5	27.9	28.6	27.5	30.3	28.5	25.5	28.1	25.3	21.6	26.6	27.4	23.2	24.3	24.5	36.5
38	22.6	23.5	20.9	29	26.9	31.5	25.8	28.3	19.7	24.7	24.2	31.4	22.2	28.9	23	26.8	26.1	30.8	25.2	26.3	30.7	27.2	29.4	27.9	28.6	29.3	34	31.8	30.9	34.6	22.5	37.4	23.6	23.5	30.2	25.1	25.4	27.6	27.4	25	31	23.7	23.9	27.8	27.5	23.1	25.6	20.3	35.3
40	21	26.3	26	27.5	24.2	26.6	23.2	32.2	21.5	26.9	22.9	30.1	22	28.6	26.3	24.6	24.8	33.9	26.5	28.2	25.7	29.6	30.4	29.9	26.1	26.9	25.3	28.9	28.7	31.6	21.3	41.4	26.4	26	34	24.5	26	29.2	27.7	24.4	28.3	22.9	24.8	28.9	27.4	23.2	25.1	22.4	36.4
42	22.7	27.1	26.4	26.2	26.3	31.1	22.4	30.1	23.4	25.3	22	23.1	27	34.9	27.9	30.8	24.8	32.7	26.2	29.9	31.3	27.6	28.7	27.1	28.6	31.2	27	31.2	36.8	31.7	24.1	40.1	26.7	26.6	27.8	28.2	26.9	26.7	30	24.7	28.2	26.1	25.5	30.1	24.7	24.6	23.2	31.6	40
44	21.7	26.5	22.7	31.4	25.6	29.2	24.8	28.9	27.4	27.2	24.7	29.5	31	27.5	25.5	26.4	26.1	31.3	26.2	28.3	33.4	29.7	33.7	29	27	30.7	31.9	29.2	31.3	31.3	25.9	37	31.4	30.6	29.3	27.3	26.2	25.4	27.1	23.9	27.9	24.5	20.6	28.7	25.5	22.7	30.7	26.7	35
46	22.5	26.9	24.3	28.8	25.1	27	28	29.9	21.7	26	25	35.7	23.2	31.1	26.8	26.2	25.3	32.8	29.1	34	30	30.2	28.7	30.3	28.2	38.2	28.5	27.7	32.4	31.8	23.3	39	25.6	28.2	26.7	29.3	28.1	28.7	25.8	22.9	27.4	24.8	26.8	26.6	25.4	25.3	28.4	25.5	44.3
48	20.3	28.5	20.6	27.4	23.6	29.3	23.8	30.5	25.8	27.8	21.5	27.6	28.6	31.1	29	24.5	22	31.5	32.2	33.2	31.9	27.6	31.3	29.5	29.8	30.6	28.1	31.3	32.5	31.4	26	34.1	28.8	30.9	26.8	32	28.1	31.4	24.1	27.8	27.8	27.4	21.5	26.5	26.8	23.3	23.7	23.1	36.9
50	24.4	24.2	21.8	24.6	26.1	23.9	25.8	29.1	32	26.3	23.8	32	27.9	29.9	24.2	27.4	24.5	31.8	28.9	30.9	30.5	29.9	30	32.8	26.5	30.9	31.6	32.1	34.5	33.2	30.1	37.5	23.9	26	28.8	30.8	27.6	28.4	28.4	26	33.7	23.6	21.5	25.8	24.6	24.5	23.8	23.7	36.9
52	24.1	26.5	24.6	27.8	25.7	26.9	21	34.7	23.2	31.7	26.7	27.6	28.6	24.2	26.3	24.9	25.9	34.7	30.7	35.6	33.3	26.4	33	29	29.4	33.3	32.9	32.8	36.8	34.7	25.2	42.8	31.6	26.4	30.7	32.2	26.5	24.1	30.5	24.7	29.4	22.6	21.2	31.7	29	26.9	27.1	23.5	48.8
54	22.4	24.7	22.2	26.9	24.7	30	20.9	32.5	27	25.5	29.5	30.6	27.5	29.3	27.6	28.1	22.4	33.5	29.6	30	32	30.8	32	28.2	30.6	30.5	26.5	26.4	32.9	31.4	31.6	34.8	24.8	29	30.7	29.8	31.2	31.8	30	26.1	29.5	23.9	21.4	31.2	27.8	25	24.4	24.3	38.2
56	22.9	23.8	22.4	30.4	27.6	28.4	26.9	30.6	23.1	26.1	30.9	28.7	27.4	27.8	27.7	28.9	27.1	37.6	27.7	32	33.4	29	33.6		29.6	39.9	26.2	33.7	32.5	32.1	25.8	40	29.4	26.9	27	28.4	38.7	27	31.2	24.8	25.1	26.5	24.9	27.2	26.2	24.6	26.3	23.4	40.6
58	24.5	23.2	28.7	32.9	25.7	28.2	27.6	34.4	25	36.3	24.9	29	27.6	31.7	29.2	25.1	27.9	36.2	29.8	33.4	32.3	30.8	33.7		27.8	37.1	28.4	28.5	32	34.2	26.9	34.7	28.6	25.6	38.1	33.1	29	29	27	25.2	30.9	27.9	19.5	27.1	27.6	25.4	22.2	29.6	39.1
endpoint lifetime (after 1h)
untransfected cells	blank	M2 wt	M2 M368A
27.9	17.6	28.6	42.4
36.2	19.4	25.6	37.2
29.8	18.5	38.1	35.4
33.4		33.1	38.8
32.3		29	35.5
30.8		29	34.8
33.7		27	45
		25.2	40.6
27.8		30.9	32.1
37.1		27.9	29.4
28.4		19.5	25.4
28.5		27.1	24.9
32		27.6	33.4
34.2		25.4	27.5
26.9		22.2	23.2
34.7		29.6	30.7
Number of families	1
Number of comparisons per family	6
Alpha	0.05
Tukey's multiple comparisons test	Mean Diff.	95.00% CI of diff.	Below threshold?	Summary	Adjusted P Value
untransfected cells vs. blank	13.08	5.056 to 21.10	Yes	***	0.0004	A-B
untransfected cells vs. M2 wt	3.718	-0.8422 to 8.277	No	ns	0.1461	A-C
untransfected cells vs. M2 M368A	-1.939	-6.498 to 2.621	No	ns	0.6711	A-D
blank vs. M2 wt	-9.363	-17.34 to -1.380	Yes	*	0.0157	B-C
blank vs. M2 M368A	-15.02	-23.00 to -7.037	Yes	****	<0.0001	B-D
M2 wt vs. M2 M368A	-5.656	-10.14 to -1.171	Yes	**	0.0083	C-D
Test details	Mean 1	Mean 2	Mean Diff.	SE of diff.	n1	n2	q	DF
untransfected cells vs. blank	31.58	18.5	13.08	3.01	15	3	6.145	46
untransfected cells vs. M2 wt	31.58	27.86	3.718	1.711	15	16	3.073	46
untransfected cells vs. M2 M368A	31.58	33.52	-1.939	1.711	15	16	1.603	46
blank vs. M2 wt	18.5	27.86	-9.363	2.995	3	16	4.421	46
blank vs. M2 M368A	18.5	33.52	-15.02	2.995	3	16	7.093	46
M2 wt vs. M2 M368A	27.86	33.52	-5.656	1.683	16	16	4.753	46
[truncated: 34 more columns]

## Sheet: Figure S10G
		I° ESP	II° ESP	III° ESP
		P-Erk	P-Erk	P-Erk
	ctrl (M2-WT)	1742.43	1366.74	3015.02
	carbachol 100 nM	1804.03	2530.28	3196.25
	carbachol 1 uM	2180.03	6269.3	4710.34
	carbachol 10 uM	3372.35	9595.95	5767.56
	carbachol 100 uM	4243.71	10676.5	6582.54
	ctrl (M2-M368A)	1984.2	2085.93	2065.71
	carbachol 100 nM	3007.76	4078.52	3592
	carbachol 1 uM	5165.37	6855.47	4539.95
	carbachol 10 uM	6312.07	10500.8	6763.59
	carbachol 100 uM	8898.75	10570.1	9299.05
		tot-ERK	tot-ERK	tot-ERK
	ctrl (M2-WT)	14017.3	12515.1	14626.4
	carbachol 100 nM	14795.2	19311.5	21051.7
	carbachol 1 uM	14712.7	22363.1	21065.2
	carbachol 10 uM	17682.2	17452.2	21429.7
	carbachol 100 uM	17119.4	21566.8	17907.1
	ctrl (M2-M368A)	17477.6	24697.2	22110.5
	carbachol 100 nM	15943.2	24116.6	22023.4
	carbachol 1 uM	18048.8	26871.4	22868.8
	carbachol 10 uM	19245.3	24229.3	22558.6
	carbachol 100 uM	19967.1	24150.5	24363
		P-Erk/tot-ERK	P-Erk/tot-ERK	P-Erk/tot-ERK	MEAN	DEV. STD.	ttest
	ctrl (M2-WT)	0.124305	0.109207	0.206136	0.14655	0.0521529
	carbachol 100 nM	0.121933	0.131024	0.151828	0.134929	0.0153252
	carbachol 1 uM	0.148174	0.280341	0.223608	0.217374	0.0663041
	carbachol 10 uM	0.19072	0.549843	0.269139	0.336567	0.188818
	carbachol 100 uM	0.247889	0.495045	0.367594	0.370176	0.123598
	ctrl (M2-M368A)	0.113529	0.0844604	0.0934267	0.0971386	0.0148854
	carbachol 100 nM	0.188654	0.169116	0.163099	0.173623	0.0133603
	carbachol 1 uM	0.286189	0.255122	0.198522	0.246611	0.0444489
	carbachol 10 uM	0.32798	0.433394	0.299823	0.353733	0.070411
	carbachol 100 uM	0.445671	0.437675	0.381687	0.421678	0.0348629

## Sheet: Figure S10H
[Agonist], M	M368A unstimulated			M368A +AcOH
1e-10	1.26143	1.1099	0.992273	0.31983	1	1
3e-10	1	1	1	1	0.738821	1.16297
1e-09	0.933636	0.961491	1.074	0.731729	0.643642	1.46086
3e-09	0.95809	0.973124	1.05379	0.724487	0.741424	1.27225
1e-08	0.914547	0.904927	1.02162	0.679485	0.65827	1.03716
3e-08	0.911119	0.998926	1.11225	0.775249	0.405392	1.04108
1e-07	0.805189	1.0063	1.04893	0.311012	0.585207	0.767782
3e-07	0.765369	1.10535	1.05689	0.258628	0.0769327	0.845694
1e-06	0.78033	1.13706	1.06952	0.0629778	0.256705	0.612062
1e-05	0.794852	1.00462	1.0324	0.0343399	-0.204527	0.250328
0.0001	0.894858	1.14048	0	0	0	0
[Agonist], M	WT unstimulated							WT +AcOH
1e-10	1	1	1	1	1	1	1	0.414392	1	1	1	1	1	1
3e-10	0.9622	0.903293	1.02628	1.02153	1.04203	0.889967	1.02009	0.691333	0.835338	1.27287	1.08905	0.976835	0.969061	0.911778
1e-09	0.820182	0.983902	1.11073	0.977828	0.947781	0.818796	1.00222	0.916996	1.0137	1.5229	0.998121	0.982892	0.589172	0.819011
3e-09	0.799284	0.952312	1.04477	0.964094	0.998169	0.809997	1.05868	0.88152	0.866711	1.24224	0.894909	0.825536	0.760637	0.819656
1e-08	0.806803	0.796499	1.06257	1.05933	0.842648	0.863892	0.95549	1	0.657633	1.18485	0.872371	0.719658	0.671424	0.831061
3e-08	0.809718	0.849896	1.01322	0.918806	1.02417	0.818787	1.00225	0.83717	0.641226	0.871858	0.605994	0.756784	0.611643	0.747435
1e-07	0.777902	0.932819	1.04665	0.986	0.888048	0.795905	1.00864	0.786786	0.376303	0.930221	0.570234	0.443412	0.41156	0.654797
3e-07	0.7055	0.989332	0.991268	0.859832	0.923323	0.853388	1.00703	0.298223	0.186072	0.484432	0.192372	0.429306	0.304699	0.48555
1e-06	0.755529	1.00798	0.953161	0.930009	0.960536	0.898309	0.972811	0.141904	0.143946	0.325436	0.0812726	0.221169	0.233857	0.393981
1e-05	0.773706	1.03541	1.00922	1.09625	0.866985	0.898887	0.930979	0.105564	-0.223978	0	0	0	0.0575951	0.114992
0.0001	0.770619	1.10388				0.881949	0.800278	0	0				0	0
